# Supplementary material for: Screening the pandemic response box identified benzimidazole carbamates, Olorofim and ravuconazole as promising drug candidates for the treatment of eumycetoma
Source: PLoS Negl Trop Dis. 2022 Feb 4;16(2):e0010159. doi: 10.1371/journal.pntd.0010159 (PMC8815882; doi:10.1371/journal.pntd.0010159)
Supplement: S1 Table — (XLSX) [file pntd.0010159.s001.xlsx]

## Sheet: Pandemic Box Master sheet
Rack	Position	EMC code	MMV ID	Concentration	DISEASE AREA	SALT COEFF	SALT NAME	TRIVIAL NAME	SMILES	ChEMBL ID	LIT. REF	MW	FORMULA	Percentage survival at 100um					Percentage survival at 25um					IC50					IC90					Drug static or cidal	MIC												In vivo efficacy
														100 uM A	100 uM A	100 uM A	100 uM mean	100 uM stdev	25 um A	25 uM B	25 uM C	25 uM mean	25 uM stdev	IC50 1 um	IC50 2 um	IC50 3 um	IC50 mean	IC50 stdv	IC90 1 um	IC90 2 um	IC90 3 um	IC90 mean	IC90 stdv		So1	ParijsAl1	P1	i1	Peru72012	MM55	CBS247.48	MM14	i11	MM45	MIC50 mean	MIC50 stdv	Larvae survival %	Log-D P-value	Enhanced survival compared to control?
PandemicResponseBox - Plate A	A02	AA02	MMV1634492	10 mM	ANTIFUNGALS	1	Nitric acid	Eberconazole	ClC1=C2C(=CC(=C1)Cl)CCC4=C(C2[N]3C=NC=C3)C=CC=C4	CHEMBL558722		392.2	C18 H14 Cl2 N2	-3.83892	6.55711	7.18886	3.30235	5.05622	-3.01641	-4.97806	4.64251	-1.11732	4.1508	0.58	0.78	0.8	0.72	0.0993311	1.3	1.21	1.35	1.28667	0.0579272	Cidal	0.125	0.125	1	0.0625	0.5	0.5	2	0.125	1	4	0.5	1.17572	13.3	0.1627	no
PandemicResponseBox - Plate A	A03	AA03	MMV002731	10 mM	ANTIFUNGALS		None	Ciclopirox	O=[C]1[N](O)C(=CC(=C1)C)C2CCCCC2	CHEMBL1413	Lett Appl Microbiol. 2010 Nov;51(5):485-9	207.3	C12H17NO2	-2.38991	6.1627	11.5057	5.09281	5.72306	-3.43976	96.2707	3.21902	32.0166	45.5157
PandemicResponseBox - Plate A	A04	AA04	MMV003143	10 mM	ANTIFUNGALS		None	Fenbendazole	S(C2=CC1=C([NH]C(=N1)NC(=O)OC)C=C2)C3=CC=CC=C3	CHEMBL37161		299.4	C15H13N3O2S	0.376364	9.18652	11.9234	7.1621	4.92661	-0.758511	3.52683	4.38369	2.384	2.24946	2.58	2.52	2.875	2.65833	0.155152	17	4.6	5.68	9.09333	5.60822	Static	2	0.5	0.5	0.25	0.5	0.5	0.5	0.5	1	0.5	0.5	0.477922	24.4	0.0353	yes *
PandemicResponseBox - Plate A	A05	AA05	MMV1578560	10 mM	ANTIFUNGALS		None	OSU-03012	FC(F)(F)C2=N[N](C1=CC=C(NC(=O)CN)C=C1)C(=C2)C4=CC3=CC=C5C(=C3C=C4)C=CC=C5	CHEMBL1650595		460.5	C26 H19 F3 N4 O	-6.60519	10.2383	5.37859	3.0039	7.07838	29.4408	-2.2781	2.05435	9.73902	14.0431	17.4	22.8	> 25	20.1		>25	>25	> 25	> 25		Static
PandemicResponseBox - Plate A	A06	AA06	MMV1782223	10 mM	ANTIFUNGALS		None		CN(C)C1=C(F)C=NC(=O)N1	NA	Faming Zhuanli Shenqing (2014), CN 103766393	157.1	C6 H8 F N3 O	84.0233	75.3164	88.9295	82.7564	5.62929	97.0365	101.131	80.8638	93.0103	8.75
PandemicResponseBox - Plate A	A07	AA07	MMV1782351	10 mM	ANTIFUNGALS		None		Clc1cccc(c1)C(=O)NC(=O)N2CCCc3ccccc23	NA	Bioorganic & Medicinal Chemistry Letters (2016), 26(10), 2544-2546	314.8	C17 H15 Cl N2 O2	73.8803	74.5275	78.6249	75.6776	2.10075	96.7543	100.996	78.2756	92.0085	9.86377
PandemicResponseBox - Plate A	A08	AA08	MMV1593535	10 mM	ANTIBACTERIALS		None		CCCCCCC1c2ccc(O)cc2Oc3cc(O)ccc13	CHEMBL3735815		298.4	C19 H22 O3	10.9146	14.4454	39.0775	21.4791	12.5271	72.7642	89.6558	54.594	72.338	14.3171
PandemicResponseBox - Plate A	A09	AA09	MMV1579783	10 mM	ANTIBACTERIALS		None		CCCCSc1nc(N)c2NC(=O)C(=O)N(Cc3ccccc3)c2n1	CHEMBL462211		357.4	C17 H19 N5 O2 S	84.0233	5.11093	75.5614	54.8985	35.3742	95.4842	58.6061	69.9935	74.6946	15.418
PandemicResponseBox - Plate A	A10	AA10	MMV1633967	10 mM	ANTIBACTERIALS		None		O=C(OCC)NC3=NC2=NC(=C(C1=CC=CC=C1)N=C2C(=C3)NC(CC(CN(CC)CC)C)C)C4=CC=CC=C4	NA	Journal of Antimicrobial Chemotherapy (2002), 50(1), 111-114	540.7	C32 H40 N6 O2	73.8803	96.6146	10.1131	60.2027	36.6145	-4.99206	0.0168748	-0.145584	-1.70692	2.32389	>25	>25	> 25	> 25		>25	>25	> 25	> 25		Static	IC50 too high, not further tested
PandemicResponseBox - Plate A	A11	AA11	MMV1581551	10 mM	ANTIBACTERIALS		None		C1CN(CCN1)c2nn3c(nnc3c4ccccc24)c5ccccc5	CHEMBL3113524	BMCL,2014,24,123-1238	330.4	C19 H18 N6	10.9146	52.309	47.8503	37.0246	18.5521	93.2263	85.8758	74.7816	84.6279	7.58154
PandemicResponseBox - Plate A	B02	AB02	MMV1782108	10 mM	ANTIFUNGALS		None		[S](=O)(=O)(NC1=NOC(=C1)C)C2=CC=C(CCCC)C=C2	CHEMBL1382726	WO 2004021997	294.4	C14 H18 N2 O3 S	79.8081	82.6787	86.2837	82.9235	2.64934	90.5451	80.2059	87.593	86.1147	4.34848
PandemicResponseBox - Plate A	B03	AB03	MMV000059	10 mM	ANTIFUNGALS		None	Pafuramidine	O1C(=CC=C1C2=CC=C(C(=N)NOC)C=C2)C3=CC=C(C(=N)NOC)C=C3	CHEMBL319669		364.4	C20 H20 N4 O3	100.884	92.0131	94.6388	95.8455	3.72085	94.2141	81.0159	79.4403	84.8901	6.62439
PandemicResponseBox - Plate A	B04	AB04	MMV002337	10 mM	ANTIFUNGALS		None	Fluconazole	FC1=C(C=CC(=C1)F)C(O)(C[N]2N=CN=C2)C[N]3N=CN=C3	CHEMBL106		306.3	C13H12F2N6O	-3.44373	4.58505	3.01131	1.38421	3.4738	136.55	52.6662	149.838	113.018	43.0186
PandemicResponseBox - Plate A	B05	AB05	MMV640014	10 mM	ANTIFUNGALS		None	Deferasirox	O=C(O)C4=CC=C([N]2N=C(C1=C(O)C=CC=C1)N=C2C3=C(O)C=CC=C3)C=C4	CHEMBL550348	US 20150366948 ,Journal of Clinical Investigation (2007), 117(9), 2649-2657.	373.4	C21H15N3O4	85.4723	73.2128	76.5361	78.4071	5.17683	94.6375	88.3058	78.0168	86.9867	6.84917
PandemicResponseBox - Plate A	B06	AB06	MMV1782218	10 mM	ANTIFUNGALS		None		Clc1ccc(C(=O)NC(=O)N2CCCc3ccccc23)c(Cl)c1	NA	Bioorganic & Medicinal Chemistry Letters (2016), 26(10), 2544-2546	349.2	C17 H14 Cl2 N2 O2	65.318	55.7272	57.1802	59.4085	4.22059	84.477	81.9609	66.6289	77.6889	7.88777
PandemicResponseBox - Plate A	B07	AB07	MMV1782387	10 mM	ANTIFUNGALS		None		COC(=O)Nc1nc2c(C)cccc2[nH]1	NA	JP 54059338	205.2	C10H11N3O2	4.59164	6.95152	35.1784	15.5739	13.896	0.370436	7.57678	5.28955	4.41226	3.00667	2.88	3.52	3.25	3.21667	0.26234	>25	6.2	> 25	> 25		Static	4	4	4	4	4	4	4	4	4	4	4	0	28.9	0.008	yes **
PandemicResponseBox - Plate A	B08	AB08	MMV1593533	10 mM	ANTIBACTERIALS		None		C[C@H]1[C@H](OC(=O)N1C(=O)NCc2cncc3ccccc23)c4cccc(c4)C(F)(F)F	NA	Journal of Medicinal Chemistry (2017), 60(9), 3851-3865, WO 2017106138	429.4	C22 H18 F3 N3 O3	6.17237	44.5522	57.5979	36.1075	21.8271	54.1365	42.5413	53.2999	49.9926	5.27989
PandemicResponseBox - Plate A	B09	AB09	MMV1578925	10 mM	ANTIBACTERIALS		None	MBX 1641	CC(Oc1ccc(Cl)cc1Cl)C(=O)NCc2ccc3OCOc3c2	CHEMBL3398004		368.2	C17 H15 Cl2 N O4	65.318	69.0058	76.2576	70.1938	4.54439	53.8543	36.0614	54.8528	48.2562	8.63262
PandemicResponseBox - Plate A	B10	AB10	MMV1593534	10 mM	ANTIBACTERIALS		None		CCNC(=O)Nc1cc(c2ccccc2)c(cn1)c3cncc(c3)C(=O)O	CHEMBL3235083		362.4	C20 H18 N4 O3	4.59164	76.894	78.7641	53.4166	34.5329	94.2141	90.0607	72.4523	85.5757	9.43332
PandemicResponseBox - Plate A	B11	AB11	MMV1580853	10 mM	ANTIBACTERIALS	2	Methanesulfonic acid		O=C(Nc1cccc(c1)C2=NCCN2)c3ccc(cc3)c4ccc(cc4)C(=O)Nc5cccc(c5)C6=NCCN6	CHEMBL3410452	US 20160039857,Journal of Medicinal Chemistry (2015), 58(3), 1215-1227,Proceedings of the National Academy of Sciences of the United States of America (2013), 110(1), 123-128, S123/1-S123/17	720.8	C32 H28 N6 O2	6.17237	92.0131	69.1558	55.7804	36.2982	92.0974	94.2457	67.1466	84.4965	12.2996
PandemicResponseBox - Plate A	C02	AC02	MMV1634494	10 mM	ANTIFUNGALS	1	Hydrogen sulfate	Isavuconazonium	CNCC(=O)OCC1=CC=CN=C1N(C)C(=O)OC(C)[N+]2=C[N](C[C@@](O)([C@@H](C)C3=NC(=CS3)C4=CC=C(C=C4)C#N)C5=C(F)C=CC(=C5)F)N=C2	CHEMBL1183349		814.9	C35 H35 F2 N8 O5 S	2.08882	14.0509	7.74587	7.96188	4.8859	-3.29864	-6.46304	1.40731	-2.78479	3.23354	0.35	0.75	0.79	0.63	0.198662	0.68	1.3	1.26	1.08	0.283314	Cidal	Did not perform MIC because isavuconazole has been previously tested in vitro
PandemicResponseBox - Plate A	C03	AC03	MMV637104	10 mM	ANTIFUNGALS	1	Hydrochloric acid	Butenafine	N(CC1=CC=CC2=CC=CC=C12)(CC3=CC=C(C(C)(C)C)C=C3)C	CHEMBL990		354	C23H27N	61.3662	65.719	56.6232	61.2361	3.7145	58.229	-0.523118	64.9466	40.8842	29.4075
PandemicResponseBox - Plate A	C04	AC04	MMV1634363	10 mM	ANTIFUNGALS		None	AN-2718	ClC2=CC1=C(B(O)OC1)C=C2	CHEMBL211538	WO-2006089067	168.4	C7 H6 B Cl O2	40.685	85.5711	59.1297	61.7952	18.4214	51.173	-4.30307	52.5235	33.1311	26.4757
PandemicResponseBox - Plate A	C05	AC05	MMV004508	10 mM	ANTIFUNGALS		None	5-Fluorocytosin	FC1=C(N=C(O)N=C1)N	CHEMBL1463		129.1	C4H4FN3O	93.5077	81.364	93.3856	89.4191	5.69602	87.5816	87.9008	76.5933	84.0252	5.25676
PandemicResponseBox - Plate A	C06	AC06	MMV1782217	10 mM	ANTIFUNGALS		None		Cc1onc(NS(=O)(=O)c2ccc(cc2)c3ccc(F)cc3F)c1	NA	WO 2004021997	350.3	C16 H12 F2 N2 O3 S	83.3647	76.3681	121.236	93.6562	19.7098	76.2921	79.1259	81.1226	78.8469	1.98189
PandemicResponseBox - Plate A	C07	AC07	MMV1782389	10 mM	ANTIFUNGALS		None	Metipirox	CC1=CC(=O)N(O)C(=C1)C	CHEMBL2104878	JP 60215625, Journal of Medicinal Chemistry (1974), 17(7), 753-6.	139.1	C7H9NO2	67.5574	78.2087	99.0949	81.6203	13.0992	87.4405	82.9058	74.1346	81.4936	5.52313
PandemicResponseBox - Plate A	C08	AC08	MMV422940	10 mM	ANTIBACTERIALS		None		Oc1cc([nH]n1)c2cccc3ccccc23	CHEMBL1567226		210.2	C13H10N2O	88.2386	73.6072	82.2454	81.3638	6.00568	89.275	79.3959	70.8994	79.8568	7.50889
PandemicResponseBox - Plate A	C09	AC09	MMV1578889	10 mM	ANTIBACTERIALS		None	680C91	Fc1ccc2c(\C=C\c3cccnc3)c[nH]c2c1	CHEMBL355606		238.3	C15 H11 F N2	83.3647	19.8357	71.5231	58.2411	27.5837	86.3115	56.5812	87.7224	76.8717	14.3591
PandemicResponseBox - Plate A	C10	AC10	MMV1582498	10 mM	ANTIBACTERIALS		None		Cc1cc(Nc2ccc(F)cc2)nc(SCc3nc4ccccc4[nH]3)n1	CHEMBL3289349	Bioorganic & Medicinal Chemistry Letters (2014), 24(12), 2741-2743	365.4	C19 H16 F N5 S	67.5574	17.6007	49.7998	44.986	20.6769	99.7178	98.9706	80.0874	92.9253	9.08289
PandemicResponseBox - Plate A	C11	AC11	MMV1580841	10 mM	ANTIBACTERIALS		None		OB(O)CNS(=O)(=O)c1cc2c(Cl)ccc(Cl)c2s1	CHEMBL1089781		340	C9 H8 B Cl2 N O4 S2	88.2386	69.4002	53.0026	70.2138	14.3965	79.1145	74.6709	54.3352	69.3735	10.7874
PandemicResponseBox - Plate A	D02	AD02	MMV1634386	10 mM	ANTIFUNGALS		None		FC1=C(C=CC(=C1)F)[C@](O)(C(F)(F)C3=NC=C(C2=CC=C(OCC(F)(F)F)C=C2)C=C3)C[N]4N=NN=C4	CHEMBL3311228		527.4	C23 H16 F7 N5 O2	-1.99473	9.05505	14.1514	7.07059	6.73935	-1.74634	-2.54809	0.501456	-1.26433	1.29079	2.15	2.78	3.06	2.66333	0.380555	5	5	5.5	5.16667	0.235702	Cidal	1	2	2	0.25	4	4	16	1	8	1	1	4.65601	11.1	0.9388	no
PandemicResponseBox - Plate A	D03	AD03	MMV637533	10 mM	ANTIFUNGALS		None	Ketoconazole	ClC1=C(C=CC(=C1)Cl)C4(OC(COC3=CC=C(N2CCN(C(=O)C)CC2)C=C3)CO4)C[N]5C=NC=C5	CHEMBL295698		531.4	C26H28Cl2N4O4	1.43018	7.4774	7.46736	5.45832	2.84832	1.07603	-3.62808	2.31317	-0.0796283	2.55946	<0.098	<0.098	0.38	0.38		0.18	<0.098	1.05	0.615	0.435	Cidal	Did not perform MIC because ketcnazole has been previously tested in vitro
PandemicResponseBox - Plate A	D04	AD04	MMV1634359	10 mM	ANTIFUNGALS	1	Hydrochloric acid	Terbinafine	N(CC1=CC=CC2=CC=CC=C12)(C\C=C\C#CC(C)(C)C)C	CHEMBL822		327.9	C21 H25 N	86.7896	58.8825	98.8164	81.4962	16.7271	131.752	99.7806	60.4173	97.3165	29.1742
PandemicResponseBox - Plate A	D05	AD05	MMV1782212	10 mM	ANTIFUNGALS		None		CC(C)(C)c1ccc(cc1)C(=O)NC(=O)N2CCCc3ccccc23	NA	Bioorganic & Medicinal Chemistry Letters (2016), 26(10), 2544-2546	336.4	C21 H24 N2 O2	68.7429	79.2605	95.7528	81.2521	11.1163	90.2628	74.4009	70.6406	78.4348	8.50342
PandemicResponseBox - Plate A	D06	AD06	MMV1782216	10 mM	ANTIFUNGALS		None		CCCNc1ccc(cc1)S(=O)(=O)Nc2cc(C)on2	NA	WO 2004021997	295.4	C13 H17 N3 O3 S	83.3647	74.1331	103.69	87.0627	12.3467	81.9368	68.461	77.2404	75.8794	5.58502
PandemicResponseBox - Plate A	D07	AD07	MMV1782388	10 mM	ANTIFUNGALS		None	NSC 527092	CNC1=NC(=O)NC=C1F	NA	US 20100029482	143.1	C5H6FN3O	99.3037	85.3081	95.6136	93.4085	5.92261	88.8516	76.1559	78.1462	81.0513	5.57523
PandemicResponseBox - Plate A	D08	AD08	MMV1582497	10 mM	ANTIBACTERIALS		None		CC(C)c1ccc(COc2cccc(c2)C3=CC(=C(C#N)C(=O)N3)S(=O)C)cc1	CHEMBL3394250		406.5	C23 H22 N2 O3 S	1.56191	53.4922	65.396	40.15	27.7153	65.0026	60.9011	58.088	61.3306	2.83918
PandemicResponseBox - Plate A	D09	AD09	MMV1578572	10 mM	ANTIBACTERIALS		None	MLS001176525	COc1cc(NC(=O)CN2C(=O)NC(C2=O)(c3ccccc3)c4ccccc4)cc(OC)c1	CHEMBL1523524		445.5	C25 H23 N3 O5	83.3647	65.1931	89.3473	79.3017	10.2709	95.202	47.1313	73.617	71.9834	19.6587
PandemicResponseBox - Plate A	D10	AD10	MMV1582494	10 mM	ANTIBACTERIALS	2	Hydrochloric acid		C[C@@H](O)[C@H](N)C(=O)NS(=O)(=O)c1cccc(c1)c2ccc3[nH]ncc3c2	CHEMBL2316961		447.3	C17 H18 N4 O4 S	99.3037	66.7707	72.0801	79.3848	14.2506	91.2507	83.3108	72.5817	82.3811	7.64988
PandemicResponseBox - Plate A	D11	AD11	MMV1579878	10 mM	ANTIBACTERIALS		None		OC(=O)c1ccccc1Sc2ncnc3sc4CCCc4c23	CHEMBL1534296		328.4	C16 H12 N2 O2 S2	1.56191	73.3443	96.1706	57.0256	40.3107	89.275	86.9558	74.1346	83.4551	6.65828
PandemicResponseBox - Plate A	E02	AE02	MMV637528	10 mM	ANTIFUNGALS		None	Itraconazole	ClC1=C(C=CC(=C1)Cl)C6(OC(COC5=CC=C(N4CCN(C3=CC=C([N]2[C](=O)[N](C(CC)C)N=C2)C=C3)CC4)C=C5)CO6)C[N]7N=CN=C7	CHEMBL22587		705.6	C35H38Cl2N8O4	-3.70719	3.66475	7.04961	2.33572	4.49087	-2.87529	-2.54809	2.31317	-1.03674	2.3725	1.7	0.74	0.94	1.12667	0.413548	3.8	1.32	1.5	2.20667	1.12905		Did not perform MIC because itraconazole has been previously tested in vitro
PandemicResponseBox - Plate A	E03	AE03	MMV1634362	10 mM	ANTIFUNGALS		None	Ravuconazole	S1C(=NC(=C1)C2=CC=C(C#N)C=C2)[C@@H]([C@@](O)(C3=C(F)C=C(F)C=C3)C[N]4N=CN=C4)C	CHEMBL294029		437.5	C22 H17 F2 N5 O S	-3.18028	5.50534	9.97389	4.09965	5.46138	-3.15752	-3.35808	3.21902	-1.09886	3.0543	<0.098	1.04	< 0.098	< 0.098		<0.098	4	2.75	3.375	0.625	Cidal	Did not perform MIC because ravuconazole has been previously tested in vitro												26.7	0.0249	yes *
PandemicResponseBox - Plate A	E04	AE04	MMV1782110	10 mM	ANTIFUNGALS		None		FC4=C(C3=CC=C(CNC(=O)CCC2=CC1=C(OCO1)C=C2)C=C3)C=CC=C4	NA	Bioorganic & Medicinal Chemistry Letters (2017), 27(19), 4571-4575	377.4	C23 H20 F N O3	79.0177	73.6072	79.4604	77.3618	2.66101	102.117	62.1161	71.9346	78.7225	17.021
PandemicResponseBox - Plate A	E05	AE05	MMV1782227	10 mM	ANTIFUNGALS		None	TSC-INH	Clc1ccc(NC(=S)NNC(=O)c2ccncc2)cc1	CHEMBL3127429		306.8	C13 H11 Cl N4 O S	128.416	90.6984	144.073	121.062	22.4019	104.657	86.1458	67.0171	85.94	15.3671
PandemicResponseBox - Plate A	E06	AE06	MMV1009286	10 mM	ANTIFUNGALS		None	Flutolanil	CC(C)Oc1cccc(NC(=O)c2ccccc2C(F)(F)F)c1	CHEMBL487185		323.3	C17H16F3NO2	26.3267	52.4404	38.1027	38.9566	10.678	87.8638	37.1414	57.9586	60.9879	20.8178
PandemicResponseBox - Plate A	E07	AE07	MMV1634557	10 mM	ANTIBACTERIALS		None		O=C5C1=C(NC4=C(N(C1C3=CC(=C(OCC2=CC=CC=C2)C=C3)OC)C(=O)C)C=CC=C4)CC(C5)(C)C	NA	WO 2007026024	496.6	C31 H32 N2 O4	92.4539	79.5234	84.4735	85.4836	5.32695	90.5451	79.1259	76.5933	82.0881	6.0687
PandemicResponseBox - Plate A	E08	AE08	MMV1581553	10 mM	ANTIBACTERIALS		None		COc1ccc2c(c1)cc(CNC(=O)c3oc4ccccc4c3)n2CC(=O)O	CHEMBL1229883		378.4	C21 H18 N2 O5	89.9511	85.0452	90.879	88.6251	2.55956	87.4405	70.486	72.3229	76.7498	7.59656
PandemicResponseBox - Plate A	E09	AE09	MMV1578568	10 mM	ANTIBACTERIALS		None	Gepotidacin	O=C1C=CC2=C3N1CC(CN4CCC(CC4)NCc5cc6CCCOc6cn5)N3C(=O)C=N2	CHEMBL3317856		448.5	C24 H28 N6 O3	26.3267	74.2646	89.208	63.2664	26.8233	82.6424	42.2713	75.1698	66.6945	17.5372
PandemicResponseBox - Plate A	E10	AE10	MMV1582493	10 mM	ANTIBACTERIALS		None		C[C@@H](NC(=O)c1ccccc1c2ccccc2)B(O)O	CHEMBL1672821		269.1	C15 H16 B N O3	92.4539	73.6072	83.9164	83.3259	7.70544	92.0974	87.2258	73.617	84.3134	7.82062
PandemicResponseBox - Plate A	E11	AE11	MMV1579845	10 mM	ANTIBACTERIALS		None		O=C(NCc1cccc2ccccc12)c3cccs3	CHEMBL1447817		267.3	C16 H13 N O S	89.9511	6.29417	8.85988	35.035	38.8456	59.6401	48.8863	59.2527	55.9264	4.98061
PandemicResponseBox - Plate A	F02	AF02	MMV1782109	10 mM	ANTIFUNGALS		None		O=C(N[C@@H](C(=O)NCCC1=C[NH]C=N1)CC2=CC=CC3=CC=CC=C23)C4CC5=C(C4)C=CC=C5	CHEMBL347650		452.5	C28 H28 N4 O2	69.9285	67.5596	63.4465	66.9782	2.67801	88.1461	81.2859	72.5817	80.6712	6.36897
PandemicResponseBox - Plate A	F03	AF03	MMV1634360	10 mM	ANTIFUNGALS		None	N-epoxymethyl-1,8-naphthalimide	O=C1N(C(=O)C3=C2C1=CC=CC2=CC=C3)CC4OC4	NA	WO2006104461	253.3	C15 H11 N O3	-2.25819	3.27034	7.60661	2.87292	4.03708	65.426	62.1161	55.3704	60.9708	4.18428
PandemicResponseBox - Plate A	F04	AF04	MMV1634493	10 mM	ANTIFUNGALS		None	Abafungin	S1C(=NC(=C1)C3=C(OC2=C(C=C(C)C=C2)C)C=CC=C3)NC4=NCCCN4	CHEMBL3989547		378.5	C21 H22 N4 O S	1.69364	6.55711	6.77111	5.00728	2.34473	34.0977	1.36686	4.64251	13.369	14.7183	>25	>25	> 25	> 25		>25	>25	> 25	> 25		Static	IC50 too high, not further tested
PandemicResponseBox - Plate A	F05	AF05	MMV1782226	10 mM	ANTIFUNGALS		None		OB1OCc2c(F)c(Cl)ccc12	NA		186.4	C7 H5 B Cl F O2	55.3067	77.4199	59.8259	64.1842	9.53917	54.5599	46.8613	63.1349	54.852	6.64689
PandemicResponseBox - Plate A	F06	AF06	MMV1782225	10 mM	ANTIFUNGALS		None	NSC 527094	FC1=C(NC(=O)c2ccccc2)NC(=O)N=C1	NA	US 20100029482	233.2	C11 H8 F N3 O2	74.1438	79.129	97.5631	83.612	10.0727	82.3602	77.6409	77.111	79.0374	2.35955
PandemicResponseBox - Plate A	F07	AF07	MMV030787	10 mM	ANTIBACTERIALS		None	Revaprazan	FC1=CC=C(C=C1)NC2=NC(N3C(C)C4=C(CC3)C=CC=C4)=C(C(C)=N2)C	CHEMBL1618279	WO 2007064128	362.4	C22H23FN4	53.0674	63.484	86.0052	67.5189	13.7462	74.5987	56.1762	61.0644	63.9464	7.79217
PandemicResponseBox - Plate A	F08	AF08	MMV1581548	10 mM	ANTIBACTERIALS		None		CC(C)(C)c1cccc(c1O)c2nc3cc(ccc3[nH]2)C(=N)N	CHEMBL288462		308.4	C18 H20 N4 O	-0.0188182	5.50534	3.70757	3.0647	2.30059	56.8178	2.31185	2.96021	20.6966	25.5429
PandemicResponseBox - Plate A	F09	AF09	MMV1580173	10 mM	ANTIBACTERIALS		None	Trimetrexate	O(C3=C(OC)C=C(NCC2=C(C1=C(N=C(N)N=C1C=C2)N)C)C=C3OC)C	CHEMBL119		369.4	C19 H23 N5 O3	74.1438	4.19063	87.9547	55.4297	36.6676	96.472	46.1863	78.2756	73.6447	20.7886
PandemicResponseBox - Plate A	F10	AF10	MMV000043	10 mM	ANTIBACTERIALS	1	Succinic acid	Tafenoquine	COc1cc(C)c2c(Oc3cccc(c3)C(F)(F)F)c(OC)cc(NC(C)CCCN)c2n1	CHEMBL298470		581.6	C24 H28 F3 N3 O3	53.0674	6.68858	8.30287	22.6863	21.4928	-2.31081	0.42187	4.25429	0.788448	2.6927	11.7	13.18	13.78	12.8867	0.874122	23.5	23.6	24.7	23.9333	0.54365	Cidal	16		16	4		4	8		4		4	5.65685
PandemicResponseBox - Plate A	F11	AF11	MMV1579787	10 mM	ANTIBACTERIALS		None		OP(=O)(O)CC(=O)NCCc1cccc(Oc2ccccc2)c1	CHEMBL1208289		335.3	C16 H18 N O5 P	-0.0188182	65.719	73.3333	46.3445	32.9309	84.6181	81.6909	73.2287	79.8459	4.82924
PandemicResponseBox - Plate A	G02	AG02	MMV1645051	10 mM	ANTIFUNGALS		None	Furvina	BrC1=CC=C(O1)\C=C(/Br)[N](=O)=O	CHEMBL2335230	Acta Farmaceutica Bonaerense (2003), 22(1), 5-9.	296.9	C6 H3 Br2 N O3	-0.809183	7.74035	16.101	7.67737	6.90368	2.20497	-0.118124	2.96021	1.68235	1.30993	>25	23.04	> 25	23.04		>25	>25	> 25	> 25		Static	IC50 too high, not further tested
PandemicResponseBox - Plate A	G03	AG03	MMV002565	10 mM	ANTIFUNGALS		None	Oxfendazole	[S](=O)(C2=CC1=C([NH]C(=N1)NC(=O)OC)C=C2)C3=CC=CC=C3	CHEMBL42442		315.4	C15H13N3O3S	83.8916	71.1093	73.1941	76.065	5.59932	91.2507	87.3608	83.5814	87.3976	3.13109
PandemicResponseBox - Plate A	G04	AG04	MMV344625	10 mM	ANTIFUNGALS		None	Carbendazim	O=C(OC)NC1=NC2=C([NH]1)C=CC=C2	CHEMBL70971		191.2	C9H9N3O2	0.376364	3.66475	21.3925	8.47788	9.23018	1.6405	6.2268	2.70139	3.5229	1.96039	2.28	0.7	0.97	1.31667	0.69004	4.72	1.5	> 25	3.11	1.61	Static	0.5	1	0.5	0.5	1	0.5	0.5	<0.03125	2	1	0.5	0.483046	6.7	0.6558	no
PandemicResponseBox - Plate A	G05	AG05	MMV1782221	10 mM	ANTIFUNGALS		None		C[C@@H](N(C)Cc1ccccc1)c2cccc3ccccc23	CHEMBL2426515		275.4	C20 H21 N	55.9654	63.0896	117.476	78.8437	27.4716	78.4089	99.2406	3.86606	60.5052	40.9429
PandemicResponseBox - Plate A	G06	AG06	MMV1782354	10 mM	ANTIFUNGALS		None	Olorofim	Cc1cc(c2ccccc2)c(C(=O)C(=O)Nc3ccc(cc3)N4CCN(CC4)c5ncc(F)cn5)n1C	NA	Proceedings of the National Academy of Sciences of the United States of America (2016), 113(45), 12809-12814.	498.6	C28 H27 F N6 O2	0.903274	10.2383	15.2654	8.80234	5.9506	5.02734	11.3567	8.26593	8.21667	2.5842	<0.098	<0.098	< 0.098	< 0.098		3.1	<0.098	< 0.098	3.1	0	Cidal	Did not perform MIC because Olorofim has been previously tested in vitro												0.0443	33.3	yes **
PandemicResponseBox - Plate A	G07	AG07	MMV000028	10 mM	ANTIBACTERIALS		None	Trimethoprim	COc1cc(Cc2cnc(N)nc2N)cc(OC)c1OC	CHEMBL22		290.3	C14H18N4O3	78.2273	74.3961	79.5997	77.4077	2.202	93.0852	86.4158	71.8052	83.7687	8.88686
PandemicResponseBox - Plate A	G08	AG08	MMV1580850	10 mM	ANTIBACTERIALS		None		Fc1ccc(cc1)n2cc(Cn3c(nc4ccccc34)c5cccc(F)c5)nn2	CHEMBL488064		387.4	C22 H15 F2 N5	71.3775	60.3287	126.11	85.9386	28.7611	55.6888	55.0962	71.6758	60.8203	7.67984
PandemicResponseBox - Plate A	G09	AG09	MMV1634403	10 mM	ANTIBACTERIALS		None		O=[C]1[N]([C](=O)C4=C([N]1CCC2=CC=C(N)C=C2)N=C(CC3=CC=CC=C3)[N]4CCN(CCO)CC)CCC	NA	EP 2036562	518.7	C29 H38 N6 O3	0.903274	68.7428	84.195	51.2803	36.1762	94.6375	54.6912	72.9699	74.0995	16.3276
PandemicResponseBox - Plate A	G10	AG10	MMV003137	10 mM	ANTIBACTERIALS		None	Erythromycin	CC[C@H]1OC(=O)[C@H](C)[C@@H](O[C@H]2C[C@@](C)(OC)[C@@H](O)[C@H](C)O2)[C@H](C)[C@@H](O[C@@H]3O[C@H](C)C[C@@H]([C@H]3O)N(C)C)[C@](C)(O)C[C@@H](C)C(=O)[C@H](C)[C@@H](O)[C@]1(C)O	CHEMBL532		733.9	C37H67NO13	78.2273	73.7387	87.6762	79.8808	5.80885	94.7786	79.1259	73.617	82.5072	8.96396
PandemicResponseBox - Plate A	G11	AG11	MMV1579786	10 mM	ANTIBACTERIALS	1	Hydrochloric acid		NCCCC1=C(C=CC=C1)C(=O)NC2=NC=C(S2)[N+](O)=O	NA	Antimicrobial Agents and Chemotherapy (2016), 60(7), 3980-3987,Antimicrobial Agents and Chemotherapy (2014), 58(8), 4703-4712, 11 pp..WO 2012040170	380.2	C13 H15 N4 O3 S	71.3775	83.2046	75.1436	76.5752	4.93338	85.4648	82.6358	80.0874	82.7293	2.19633
PandemicResponseBox - Plate A	H02	AH02	MMV1634491	10 mM	ANTIFUNGALS		None		ClC1=C(C=CC(=C1)Cl)\C=C(/[N]2C=NC=C2)C(=O)C3=CC=C(Cl)C=C3	NA	Yakugaku Zasshi (1988), 108(10), 942-50	377.7	C18 H11 Cl3 N2 O	-1.73128	4.58505	20.1393	7.66434	9.19027	-1.32298	0.286871	2.96021	0.641365	1.76648	2.22	2.88	3.335	2.81167	0.457754	4.36	4.78	4.95	4.69667	0.24797	Static	4	4	4	1	4	4	4	4	4	2	4	1.03573	8.9	0.7006	no
PandemicResponseBox - Plate A	H03	AH03	MMV396785	10 mM	ANTIFUNGALS	2	Hydrochloric acid	Alexidine	N=C(NC(=N)NCCCCCCNC(=N)NC(=N)NCC(CCCC)CC)NCC(CCCC)CC	CHEMBL1195210		581.7	C26H56N10	-1.99473	7.87182	16.101	7.32601	7.39761	-0.617393	1.63685	2.05435	1.0246	1.17351	2.16	2.7	2.83	2.56333	0.290096	3.95	4.4	4.42	4.25667	0.217	Static	2	4	2	2	4	2	1	2	2	2	2	0.904534	2.2	0.5387	no
PandemicResponseBox - Plate A	H04	AH04	MMV1634358	10 mM	ANTIFUNGALS	1	Hydrochloric acid	Amorolfine	O2[C@H](CN(CC(CC1=CC=C(C(CC)(C)C)C=C1)C)C[C@H]2C)C	CHEMBL489411		354	C21 H35 N O	0.903274	2.35004	23.6205	8.95795	10.3848	-0.194038	0.286871	2.57198	0.888272	1.20664	2.45	11.7	3	5.71667	4.23681	4.65	22.1	5.4	10.7167	8.05505	Static	2	0.25	>16	2	16	2	4	4	16	4	4	5.71311	11.1	0.9464	no
PandemicResponseBox - Plate A	H05	AH05	MMV1782224	10 mM	ANTIFUNGALS		None	Luliconazole	Clc1ccc([C@H]2CS\C(=C(\C#N)/n3ccnc3)\S2)c(Cl)c1	CHEMBL2105689		354.3	C14 H9 Cl2 N3 S2	-0.150546	8.79211	11.9234	6.85499	5.11595	-0.617393	1.36686	4.5131	1.75419	2.11235	< 0.098	< 0.098	< 0.098	< 0.098		< 0.098	< 0.098	< 0.098	< 0.098		Cidal	<0.03125	<0.03125	<0.03125	<0.03125	<0.03125	<0.03125	<0.03125	<0.03125	<0.03125	<0.03125	<0.03125	0	11.1	0.0917	no
PandemicResponseBox - Plate A	H06	AH06	MMV689401	10 mM	ANTIFUNGALS		None	Fluopicolide	FC(F)(F)c1cnc(CNC(=O)c2c(Cl)cccc2Cl)c(Cl)c1	CHEMBL3560526		383.6	C14 H8 Cl3 F3 N2 O	60.4441	58.6196	35.7354	51.5997	11.2424	63.1681	77.7759	51.747	64.2303	10.6528
PandemicResponseBox - Plate A	H07	AH07	MMV002722	10 mM	ANTIBACTERIALS	1	Hydrochloric acid	Miconazole	Clc1ccc(COC(Cn2ccnc2)c3ccc(Cl)cc3Cl)c(Cl)c1	CHEMBL91		452.6	C18H14Cl4N2O	1.56191	6.95152	17.3542	8.62255	6.55457	0.652672	1.36686	3.47784	1.83246	1.19944	0.22	0.22	0.25	0.23	0.0141421	0.75	2.6	0.34	1.23	0.98309	Cidal	0.125	>0.03	0.06	>0.03	0.06	0.25	0.125		0.5		0.125	0.155533	8.9	0.8208	no
PandemicResponseBox - Plate A	H08	AH08	MMV002740	10 mM	ANTIBACTERIALS	1	Sodium hydrate	Cloxacillin	CC1=C(C(=O)N[C@H]2[C@H]3SC(C)(C)[C@@H](N3C2=O)C(O)=O)C(=NO1)C4=C(Cl)C=CC=C4	CHEMBL891		475.9	C19 H17 Cl N3 O5 S	88.1069	77.6828	112.185	92.6581	14.4482	60.7691	53.8812	80.8638	65.1714	11.447
PandemicResponseBox - Plate A	H09	AH09	MMV1634390	10 mM	ANTIBACTERIALS		None		O=C(OC)NCC1=CC=C(C2=CC(=NC=C12)NC(=O)NCC)C3=CC(=NC=C3)C	NA	Journal of Medicinal Chemistry (2017), 60(9), 3755-3775,WO 2012131588	393.4	C21 H23 N5 O3	60.4441	7.34593	89.4865	52.4255	34.0097	98.4477	81.0159	79.1815	86.215	8.68217
PandemicResponseBox - Plate A	H10	AH10	MMV1581552	10 mM	ANTIBACTERIALS		None		Oc1ccc(Br)cc1CN(C(=O)Nc2ccccc2)c3ccc(F)cc3	CHEMBL1808847		415.3	C20 H16 Br F N2 O2	1.56191	8.52917	24.3168	11.4693	9.51943	32.5454	58.2011	63.2643	51.337	13.4474
PandemicResponseBox - Plate A	H11	AH11	MMV1579784	10 mM	ANTIBACTERIALS		None		OC(=O)c1ccccc1NC(=O)c2cccc(Oc3ccccc3)c2	CHEMBL178465		333.3	C20 H15 N O4	88.1069	112.128	72.2193	90.8181	16.4051	75.3043	85.4708	111.404	90.7264	15.199
PandemicResponseBox - Plate B	A02	BA02	MMV1483032	10 mM	ANTIBACTERIALS		None	AC1MTT7T	COc1ccc(NC(=O)CC2Sc3ncnn3C2=O)cc1	CHEMBL243644		304.3	C13H12N4O3S	-1.83683	1.55121	108.243	35.9856	51.112	82.6255	81.8799	70.6821	78.3958	5.46293
PandemicResponseBox - Plate B	A03	BA03	MMV1613560	10 mM	ANTIBACTERIALS	1	Sodium	Avibactam	NC(=O)[C@@H]1CC[C@@H]2CN1C(=O)N2O[S](O)(=O)=O	CHEMBL1689063		287.2	C7 H10 N3 O6 S	93.3659	67.916	94.0736	85.1185	12.1674	94.4183	88.3055	83.705	88.8096	4.38817
PandemicResponseBox - Plate B	A04	BA04	MMV1581547	10 mM	ANTIBACTERIALS		None		CC(C)(C)OC(=O)NCc1ccc(cc1)C(=O)N[C@H]2CCOC2=O	CHEMBL259440		334.4	C17 H22 N2 O5	94.8705	155.998	89.1689	113.346	30.2492	95.2133	90.1046	77.3238	87.5472	7.52392
PandemicResponseBox - Plate B	A05	BA05	MMV1579776	10 mM	ANTIBACTERIALS		None		NS(=O)(=O)c1ccc(NC(=O)NC(c2ccccc2)c3ccccc3)cc1	CHEMBL1643290		381.4	C20 H19 N3 O3 S	103.351	98.6704	89.0327	97.0181	5.96114	95.0808	100.9	86.7003	94.2269	5.82819
PandemicResponseBox - Plate B	A06	BA06	MMV687273	10 mM	ANTIBACTERIALS		None	SQ109	CC(=CCC\C(=C\CNCCNC1C2CC3CC(CC1C3)C2)\C)C	CHEMBL561057		330.6	C22 H38 N2	4.04494	15.3098	0.476839	6.61051	6.32142	-2.04434	4.77327	0.61859	1.11584	2.8054	23.9	14.6	> 25	19.25	4.65	>25	22.9	> 25	22.9	0	Cidal	IC50 too high, not further tested
PandemicResponseBox - Plate B	A07	BA07	MMV637945	10 mM	ANTIBACTERIALS		None	Sulbactam	CC1(C)[C@@H](N2[C@@H](CC2=O)S1(=O)=O)C(=O)O	CHEMBL403		233.2	C8H11NO5S	99.5213	111.889	85.3542	98.9216	10.8412	97.0684	95.1166	84.6166	92.2672	5.46813
PandemicResponseBox - Plate B	A08	BA08	MMV020752	10 mM	ANTIBACTERIALS		None	Pibenzimol	CN1CCN(CC1)c2ccc3[nH]c(nc3c2)c4ccc5[nH]c(nc5c4)c6ccc(O)cc6	CHEMBL301735		424.5	C25H24N6O	53.4245	14.6353	4.70027	24.2534	21.0221	67.6526	71.599	62.2172	67.1563	3.84618
PandemicResponseBox - Plate B	A09	BA09	MMV093250	10 mM	ANTIBACTERIALS		None		CC1CN(CC(C)O1)c2ncnc3c2c(cn3c4ccc(F)cc4)c5ccccc5	CHEMBL1442698		402.5	C24H23FN4O	65.7352	80.7303	63.5559	70.0071	7.63446	69.5076	65.302	56.2266	63.6787	5.54211
PandemicResponseBox - Plate B	A10	BA10	MMV1581554	10 mM	ANTIBACTERIALS		None	NSC 731130	Nc1cc(N)c2nc(c(Nc3ccc(F)cc3)nc2c1)c4ccccc4	CHEMBL465891		345.4	C20 H16 F N5	116.209	80.3257	73.0926	89.8758	18.8531	97.0684	91.2612	89.3049	92.5448	3.29682
PandemicResponseBox - Plate B	A11	BA11	MMV1549626	10 mM	ANTIBACTERIALS		None	MBX-2319	CC1(C)Cc2c(CO1)c(nc(SCCc3ccccc3)c2C#N)N4CCOCC4	CHEMBL3401827		409.5	C23 H27 N3 O2 S	92.1348	104.74	65.0545	87.3099	16.557	67.6526	59.1335	60.2637	62.3499	3.77782
PandemicResponseBox - Plate B	B02	BB02	MMV508427	10 mM	ANTIBACTERIALS		None		NC(=O)c1ccccc1NC(=O)c2ccc(cc2)C(=O)Nc3ccccc3C(=O)N	CHEMBL2179142		402.4	C22H18N4O4	98.5638	92.7353	95.8447	95.7146	2.38122	92.0332	87.6629	80.3191	86.6717	4.83337
PandemicResponseBox - Plate B	B03	BB03	MMV1230557	10 mM	ANTIBACTERIALS		None		Clc1ccccc1CNC(=O)c2cnc3ccccc3n2	CHEMBL1302567		297.7	C16H12ClN3O	41.9345	71.6928	88.079	67.2355	19.1003	50.8246	54.25	65.3427	56.8058	6.19636
PandemicResponseBox - Plate B	B04	BB04	MMV687800	10 mM	ANTIBACTERIALS		None	Clofazimine	CC(C)\N=C\1/C=C2N(c3ccc(Cl)cc3)c4ccccc4N=C2C=C1Nc5ccc(Cl)cc5	CHEMBL1292		473.4	C27H22Cl2N4	65.0513	75.1999	73.9101	71.3871	4.51093	77.1928	68.7718	67.1659	71.0435	4.39737
PandemicResponseBox - Plate B	B05	BB05	MMV1579775	10 mM	ANTIBACTERIALS		None	1-Benzyl-4-benzyloxy-2-pyridone	O=C1C=C(OCc2ccccc2)C=CN1Cc3ccccc3	CHEMBL265448		291.3	C19 H17 N O2	61.9052	72.7719	55.3815	63.3529	7.17305	65.2675	61.5752	87.091	71.3112	11.2593
PandemicResponseBox - Plate B	B06	BB06	MMV1634387	10 mM	ANTIBACTERIALS		None		O=[C]1[N](N=C(C(=O)O)C2=C1C=CC=C2)CCOC3=CC=C(C(C)(C)C)C=C3	CHEMBL1353868		366.4	C21 H22 N2 O4	80.6448	37.836	81.267	66.5826	20.3285	89.9132	84.4502	69.2496	81.2043	8.74254
PandemicResponseBox - Plate B	B07	BB07	MMV1580854	10 mM	ANTIBACTERIALS		None		CCc1cc(O)c(Oc2cccnc2N)cc1F	CHEMBL2178289		248.3	C13 H13 F N2 O2	78.1827	91.926	132.357	100.822	22.9937	97.4659	88.8195	72.896	86.3938	10.1762
PandemicResponseBox - Plate B	B08	BB08	MMV1229204	10 mM	ANTIBACTERIALS		None	AC1PNDOP	CC(C)(C)c1cc(CCC(=O)N2CCC2)cc(c1O)C(C)(C)C	CHEMBL1541983		317.5	C20H31NO2	57.1177	64.0042	65.0545	62.0588	3.52009	91.6357	84.3216	57.008	77.6551	14.9019
PandemicResponseBox - Plate B	B09	BB09	MMV1593541	10 mM	ANTIBACTERIALS		None		Nc1cc(nc2ccc(Nc3cc(nc(N)n3)c4ccccc4)cc12)c5ccc(F)cc5	CHEMBL2152077		422.5	C25 H19 F N6	5.54958	5.59784	-4.15531	2.3307	4.58635	82.493	80.3378	34.4783	65.7697	22.1439
PandemicResponseBox - Plate B	B10	BB10	MMV1581550	10 mM	ANTIBACTERIALS		None		OC1O[C@H](CSc2ccc(F)cc2)[C@@H](O)[C@H]1O	CHEMBL609180		260.3	C11 H13 F O4 S	80.9184	92.0609	83.8556	85.6116	4.71533	97.4659	90.1046	85.398	90.9895	4.96625
PandemicResponseBox - Plate B	B11	BB11	MMV1578559	10 mM	ANTIBACTERIALS		None	Cefoxitin	CO[C@]1(NC(=O)Cc2cccs2)[C@H]3SCC(=C(N3C1=O)C(=O)O)COC(=O)N	CHEMBL996		427.5	C16 H17 N3 O7 S2	87.3473	98.4006	85.0817	90.2766	5.81856	91.6357	86.2493	74.589	84.158	7.11468
PandemicResponseBox - Plate B	C02	BC02	MMV1578565	10 mM	ANTIBACTERIALS		None	MT-DADMe-ImmA	CSC[C@H]1CN(Cc2c[nH]c3c(N)ncnc23)C[C@@H]1O	CHEMBL405346		293.4	C13 H19 N5 O S	88.852	83.0234	91.8937	87.923	3.68038	86.7331	77.5106	76.0215	80.0884	4.73768
PandemicResponseBox - Plate B	C03	BC03	MMV1593540	10 mM	ANTIBACTERIALS	1	Chloride		COC1=C(OCCN(CC[N]2C=NC=N2)CC3=C(F)C=C(F)C=C3)C4=C[N+]5=C(C=C4C=C1)C6=C(CC5)C=C7OCOC7=C6	CHEMBL2365952		622	C32 H30 F2 N5 O4	80.5081	83.8327	88.3515	84.2308	3.21442	96.5383	90.8757	75.5006	87.6382	8.8885
PandemicResponseBox - Plate B	C04	BC04	MMV1580848	10 mM	ANTIBACTERIALS		None		NC(=O)c1cnc2ccc(cc2c1Nc3ccc(O)cc3)S(=O)(=O)c4ccccc4	CHEMBL2098238		419.5	C22 H17 N3 O4 S	89.2623	86.1258	74.3188	83.2357	6.43388	86.8656	78.2816	71.3332	78.8268	6.35276
PandemicResponseBox - Plate B	C05	BC05	MMV1579354	10 mM	ANTIBACTERIALS		None		CC(=C)N1C(=O)N(Cc2ccccc2C)c3ccccc13	CHEMBL1338285		278.3	C18 H18 N2 O	2.40352	21.3797	4.83651	9.53991	8.43072	93.0932	79.3097	66.5147	79.6392	10.8531
PandemicResponseBox - Plate B	C06	BC06	MMV1633966	10 mM	ANTIBACTERIALS		None		ClC6=CC1=C([NH]C4=C1C=C3C2=C(C=CC(=C2)Cl)[NH]C3=C4OCC[N]5N=NN=C5N)C=C6	NA	US 20100069355	452.3	C21 H15 Cl2 N7 O	3.63459	1.28143	5.10899	3.34167	1.57626	1.66576	3.74518	3.7441	3.05168	0.979994	4.23	16.5	12.2	10.9767	5.08335	>25	24	23.46	23.73	0.27	Cidal	IC50 too high, not further tested
PandemicResponseBox - Plate B	C07	BC07	MMV1580851	10 mM	ANTIBACTERIALS		None		CCCCCOc1ccc(\C=C\2/Oc3c(O)c(O)ccc3C2=O)c(O)c1	CHEMBL335191		356.4	C20 H20 O6	82.5598	98.4006	89.0327	89.9977	6.50287	93.6233	82.2655	129.155	101.681	19.9726
PandemicResponseBox - Plate B	C08	BC08	MMV1578575	10 mM	ANTIBACTERIALS		None	Fusidic acid	C[C@@H]1[C@H](O)CC[C@@]2(C)[C@H]1CC[C@@]3(C)[C@H]2[C@H](O)C[C@H]4\C(=C(/CCC=C(C)C)\C(=O)O)\[C@H](C[C@]34C)OC(=O)C	CHEMBL374975		516.7	C31 H48 O6	78.4563	89.6329	84.8093	84.2995	4.57706	96.4058	83.2936	71.5937	83.7644	10.135
PandemicResponseBox - Plate B	C09	BC09	MMV1593537	10 mM	ANTIBACTERIALS		None		Fc1ccc(cc1)c2nc([nH]c2c3ccc(F)cc3)c4c[nH]c5ccc(Br)cc45	CHEMBL1082479		450.3	C23 H14 Br F2 N3	4.18173	1.82098	5.51771	3.84014	1.52839	37.9717	20.1946	125.899	61.3552	46.213
PandemicResponseBox - Plate B	C10	BC10	MMV1581546	10 mM	ANTIBACTERIALS		None	NSC 212338	O=C1NC(=O)C=C(Nc2ccc3ccccc3c2)N1	CHEMBL124937		253.3	C14 H11 N3 O2	78.8666	98.5355	80.4496	85.9506	8.92232	93.6233	84.9642	74.4587	84.3487	7.83598
PandemicResponseBox - Plate B	C11	BC11	MMV1578579	10 mM	ANTIBACTERIALS		None		COc1ccc(C)cc1NC(=O)c2ccc(cc2)S(=O)(=O)N3CCCCC3	CHEMBL1560266		388.5	C20 H24 N2 O4 S	69.702	77.0884	67.5068	71.4324	4.09855	96.4058	62.9888	57.2684	72.221	17.26
PandemicResponseBox - Plate B	D02	BD02	MMV1578561	10 mM	ANTIBACTERIALS		None		CCCCCCCC1=C(O)C(=O)c2ccccc2N1	CHEMBL2426244		259.3	C16 H21 N O2	73.6688	69.2649	73.2289	72.0542	1.9805	76.9278	79.6952	71.8541	76.1591	3.24694
PandemicResponseBox - Plate B	D03	BD03	MMV1593539	10 mM	ANTIBACTERIALS		None		O=N(=O)c1ccc2c(CCc3c[nH]c4ccccc34)c[nH]c2c1	CHEMBL3339205		305.3	C18 H15 N3 O2	0.0781632	135.899	7.69755	47.8917	62.3085	2.72579	8.11456	2.70226	4.5142	2.54585	3.2	15.9	18	12.3667	6.53826	18	23.42	23.7	21.7067	2.6235	Cidal	IC50 too high, not further tested
PandemicResponseBox - Plate B	D04	BD04	MMV1580842	10 mM	ANTIBACTERIALS		None		Clc1cc2nc(C3CCNCC3)n(Cc4ccc(CNCCc5cnc[nH]5)cc4)c2cc1Cl	CHEMBL111788		483.4	C25 H28 Cl2 N6	60.6742	74.2557	64.1008	66.3436	5.76698	92.2982	94.8596	71.0728	86.0768	10.6609
PandemicResponseBox - Plate B	D05	BD05	MMV1578899	10 mM	ANTIBACTERIALS		None	Phenethyl butyrate	CCCC(=O)OCCc1ccccc1	CHEMBL3187974		192.3	C12 H16 O2	89.2623	88.284	84.5368	87.3611	2.0366	87.9256	88.177	79.7981	85.3002	3.89193
PandemicResponseBox - Plate B	D06	BD06	MMV1505642	10 mM	ANTIBACTERIALS		None		Clc1ccc(cc1Cl)S(=O)(=O)Nc2ccc(cc2)n3cccc3	CHEMBL1528043		367.3	C16H12Cl2N2O2S	-0.332193	-0.606995	4.15531	1.07204	2.18309	-1.91184	1.17496	3.22318	0.828767	2.11061	3.55	8.05	10.45	7.35	2.86007	20.3	22.6	22.6	21.8333	1.08423	Cidal	>16	>16	16	16	16	16	>16	16	16	8	16	2.82843	MIC too high, did not perform in vivo work
PandemicResponseBox - Plate B	D07	BD07	MMV1579849	10 mM	ANTIBACTERIALS		None	P-113D	CC(N)C(=O)NC(CCCCN)C(=O)NC(CCCNC(=N)N)C(=O)NC(Cc1c[nH]cn1)C(=O)NC(Cc2c[nH]cn2)C(=O)NCC(=O)NC(Cc3ccc(O)cc3)C(=O)NC(CCCCN)C(=O)NC(CCCNC(=N)N)C(=O)NC(CCCCN)C(=O)NC(Cc4ccccc4)C(=O)NC(Cc5c[nH]cn5)C(=O)N	NA	Antimicrobial Agents and Chemotherapy (2005), 49(3), 1249-1252	1564	C71 H110 N28 O13	92.1348	102.447	92.7112	95.7644	4.73133	86.8656	93.5744	85.0073	88.4824	3.67964
PandemicResponseBox - Plate B	D08	BD08	MMV1578556	10 mM	ANTIBACTERIALS		None	Patchouli alcohol	C[C@H]1CC[C@@]2(O)C(C)(C)[C@@H]3CC[C@@]2(C)[C@H]1C3	NA	Molecules (2013), 18, 963-973,Molecules 2011, 16, 6489-6501	222.4	C15 H26 O	79.8241	92.6004	82.3569	84.9272	5.52347	69.5076	83.8076	74.3285	75.8812	5.9403
PandemicResponseBox - Plate B	D09	BD09	MMV1582492	10 mM	ANTIBACTERIALS		None		CN1C(N(C(=O)c2cc(F)ccc12)c3ccccc3)c4ccc(s4)c5csc(C)n5	CHEMBL3109593		435.5	C23 H18 F N3 O S2	66.4191	100.963	70.7766	79.3864	15.3607	79.9754	73.5267	59.3521	70.9514	8.6141
PandemicResponseBox - Plate B	D10	BD10	MMV1580844	10 mM	ANTIBACTERIALS		None		CCc1nc(N)nc(N)c1C#CC(C)c2cc(OC)cc(c2)c3ccncc3	CHEMBL2335419		373.5	C22 H23 N5 O	-1.70005	-1.01166	-1.97548	-1.56239	0.405338	86.8656	5.1588	2.83249	31.619	39.0768
PandemicResponseBox - Plate B	D11	BD11	MMV1578578	10 mM	ANTIBACTERIALS		None	GSK-107678	Fc1ccc(cc1)C(=O)Nc2oc(nn2)c3ccccc3	CHEMBL2097938		283.3	C15 H10 F N3 O2	-1.01612	1.6861	1.43052	0.700164	1.21807	69.5076	1.30347	3.7441	24.8517	31.5922
PandemicResponseBox - Plate B	E02	BE02	MMV1578557	10 mM	ANTIBACTERIALS		None	CG-400459	Cc1c(N)cccc1CN2C=CC(=CC2=O)OCCc3cccs3	CHEMBL3544978		340.4	C19 H20 N2 O2 S	72.9849	81.9443	80.0409	78.3233	3.85403	82.228	84.4502	72.6355	79.7712	5.1266
PandemicResponseBox - Plate B	E03	BE03	MMV1582495	10 mM	ANTIBACTERIALS		None		C1Oc2ccc(\C=C\c3nc4ccccc4[nH]3)cc2O1	CHEMBL2299414		264.3	C16 H12 N2 O2	59.7167	74.5255	64.2371	66.1597	6.19666	78.1203	81.7514	69.7705	76.5474	5.01607
PandemicResponseBox - Plate B	E04	BE04	MMV1580840	10 mM	ANTIBACTERIALS		None		FC(F)(F)c1cc(NC(=O)C(CCCl)C(=O)Nc2ccc(Cl)c(c2)C(F)(F)F)ccc1Cl	NA	Molecules (2018), 23(1), 27/1-27/14,Journal of Antimicrobial Chemotherapy (2016), 71(2), 449-459.	521.7	C19 H13 Cl3 F6 N2 O2	0.351734	58.339	51.8392	36.8433	25.9395	58.7748	55.1496	56.8777	56.9341	1.48051
PandemicResponseBox - Plate B	E05	BE05	MMV1578890	10 mM	ANTIBACTERIALS		None		O=S(=O)(Nc1cccc2cccnc12)c3ccccc3	CHEMBL257286		284.3	C15 H12 N2 O2 S	1.5828	81.6745	6.47139	29.9096	36.6577	2.32828	0.789425	4.13479	2.4175	1.36719	6.8	12.5	12.1	10.4667	2.59786	23.7	22.2	22.2	22.7	0.707107	Static	IC50 too high, not further tested
PandemicResponseBox - Plate B	E06	BE06	MMV1593542	10 mM	ANTIBACTERIALS		None		OCCCCn1cnc2c(O)nc(NCc3ccc(Cl)c(Cl)c3)nc12	CHEMBL182072		382.2	C16 H17 Cl2 N5 O2	82.5598	70.6137	70.0954	74.423	5.75752	73.3502	73.2697	72.6355	73.0851	0.319625
PandemicResponseBox - Plate B	E07	BE07	MMV1579844	10 mM	ANTIBACTERIALS	1	Hydrochloric acid		NC(=N)c1ccc(COc2ccc(Cl)cc2)cc1	CHEMBL2418045		297.2	C14 H13 Cl N2 O	55.8867	97.7262	67.2343	73.6157	17.6669	69.6401	72.7556	76.5424	72.9794	2.82229
PandemicResponseBox - Plate B	E08	BE08	MMV1663457	10 mM	ANTIBACTERIALS		None		O=C(NCC1=CC=CC=C1)C2=C(N=C3[N]2C=CC=C3)CC	NA	WO 2011113606	279.3	C17 H17 N3 O	52.1935	54.0225	86.5804	64.2655	15.7967	57.9798	69.6714	64.8217	64.1576	4.79611
PandemicResponseBox - Plate B	E09	BE09	MMV1582491	10 mM	ANTIBACTERIALS		None		FC(F)(F)CCCC(=O)N1CCC(CC1)c2onc(n2)c3nccs3	CHEMBL1946956		374.4	C15 H17 F3 N4 O2 S	56.9809	66.9718	94.7548	72.9025	15.9811	68.8451	80.7233	70.4216	73.33	5.26734
PandemicResponseBox - Plate B	E10	BE10	MMV1579788	10 mM	ANTIBACTERIALS		None		CN(Cc1oc2ccccc2c1C)C(=O)\C=C\c3cnc4NC(=O)C(C)(C)c4c3	NA	US 9115149,IN 2011CH03225	389.4	C23 H23 N3 O3	57.9384	71.2882	142.302	90.5097	37.0263	69.6401	89.2051	68.4682	75.7711	9.51128
PandemicResponseBox - Plate B	E11	BE11	MMV1578574	10 mM	ANTIBACTERIALS	2	Hydrochloric acid	Eravacycline	CN(C)[C@H]1[C@@H]2C[C@@H]3Cc4c(F)cc(NC(=O)CN5CCCC5)c(O)c4C(=C3C(=O)[C@]2(O)C(=C(C(=O)N)C1=O)O)O	CHEMBL1951095		631.5	C27 H31 F N4 O8	92.682	96.782	89.4414	92.9685	3.0036	57.9798	93.96	71.9844	74.6414	14.8085
PandemicResponseBox - Plate B	F02	BF02	MMV000725	10 mM	ANTIBACTERIALS		None		ClC3=C(OCC(O)C[N]1[C](=N)[N](CCN(CC)CC)C2=C1C=CC=C2)C=CC(=C3)Cl	CHEMBL1197863	Bioorganic & Medicinal Chemistry Letters (2015), 25(2), 378-383	451.4	C22H28Cl2N4O2	4.59209	3.57453	5.24523	4.47061	0.68745	3.91832	1.56049	2.57203	2.68362	0.965808	2.8	9.6	12.25	8.21667	3.98002	13.2	21.1	21.75	18.6833	3.88637	Cidal	16	>16	>16	16	>16	>16	>16	>16	>16	>16	<16	0	MIC too high, did not perform in vivo work
PandemicResponseBox - Plate B	F03	BF03	MMV1582487	10 mM	ANTIBACTERIALS		None		CCCCCCCCC(CP(=O)(O)C(C)N)C(=O)O	CHEMBL198796		293.3	C13 H28 N O4 P	85.8427	102.582	97.4796	95.3015	7.00525	90.3107	86.2493	76.1517	84.2372	5.95289
PandemicResponseBox - Plate B	F04	BF04	MMV046261	10 mM	ANTIBACTERIALS		None		Nc1nnc(s1)c2ccc(Cl)cc2	CHEMBL1383520		211.7	C8H6ClN3S	62.4524	72.0975	73.6376	69.3958	4.94986	77.8553	83.0365	86.1794	82.3571	3.43208
PandemicResponseBox - Plate B	F05	BF05	MMV1578886	10 mM	ANTIBACTERIALS		None		C(c1ccccc1)n2c(nc3ccccc23)c4ccccn4	CHEMBL373247		285.3	C19 H15 N3	11.9785	5.19318	4.83651	7.33607	3.28593	64.075	69.1573	48.6733	60.6352	8.70912
PandemicResponseBox - Plate B	F06	BF06	MMV1593538	10 mM	ANTIBACTERIALS	1	Hydrochloric acid		NC1(CCP(=O)(O)CC1)C(=O)O	CHEMBL3120859		229.6	C6 H12 N O4 P	72.5745	66.4322	58.515	65.8406	5.755	56.1247	68.9003	67.0357	64.0202	5.63462
PandemicResponseBox - Plate B	F07	BF07	MMV141011	10 mM	ANTIBACTERIALS		None		Clc1cccc(c1)c2oc(nn2)c3ccccc3	CHEMBL1549430		256.7	C14H9ClN2O	58.7592	65.0833	77.5886	67.1437	7.82391	78.2528	72.4986	50.4965	67.0827	11.9611
PandemicResponseBox - Plate B	F08	BF08	MMV1341773	10 mM	ANTIBACTERIALS		None		S1C(=CC=C1)C(=O)NCC3=CC=C2C4=C(C(=O)N2)C=CC=C34	CHEMBL1382981		308.4	C17H12N2O2S	75.7206	73.9859	78.8147	76.1737	1.99722	79.8429	76.7395	69.6402	75.4075	4.27037
PandemicResponseBox - Plate B	F09	BF09	MMV1582382	10 mM	ANTIBACTERIALS		None	Panipenem	S(C2=C(N1C(=O)[C@H]([C@H]1C2)[C@H](O)C)C(=O)O)[C@@H]3CN(C(=N)C)CC3	CHEMBL339323		339.4	C15 H21 N3 O4 S	76.4045	82.8885	90.2589	83.184	5.65988	77.3253	85.2212	72.7657	78.4374	5.14537
PandemicResponseBox - Plate B	F10	BF10	MMV1579785	10 mM	ANTIBACTERIALS		None		Fc1cc2OCC(=O)N(CC#N)c2cc1N3C(=O)c4ccccc4C3=O	CHEMBL573126		351.3	C18 H10 F N3 O4	83.7909	94.2191	86.9891	88.333	4.36206	78.2528	91.5183	73.8076	81.1929	7.5233
PandemicResponseBox - Plate B	F11	BF11	MMV1578569	10 mM	ANTIBACTERIALS		None	Bromophenol thiohydantoin	Oc1c(Br)cc(Br)cc1\C=C\2/NC(=S)NC2=O	NA	Tetrahedron (2016), 72(25), 3554-3558.,Chemical Communications (Cambridge, United Kingdom) (2014), 50(76), 11234-11237.	378	C10 H6 Br2 N2 O2 S	103.351	104.336	97.4796	101.722	3.02677	79.8429	98.7149	77.8447	85.4675	9.40278
PandemicResponseBox - Plate B	G02	BG02	MMV1634384	10 mM	ANTIBACTERIALS		None		ClC3=C(C(=O)NC1=C(C#N)C2=C(S1)CCCC2)C=C([S](=O)(=O)N(CC)CC)C=C3	CHEMBL88614		452	C20 H22 Cl N3 O3 S2	89.3991	89.9027	89.3052	89.5357	0.262345	87.9256	80.0808	100.114	89.3734	8.24234
PandemicResponseBox - Plate B	G03	BG03	MMV021759	10 mM	ANTIBACTERIALS		None		Nc1nc(N)c2c(Sc3ccccc3)cccc2n1	CHEMBL100239		268.3	C14H12N4S	-1.97362	5.59784	13.1471	5.59045	6.17303	63.2799	65.816	135.146	88.0806	33.2962
PandemicResponseBox - Plate B	G04	BG04	MMV1579846	10 mM	ANTIBACTERIALS		None		COc1cc(Cc2cc(N)nc(N)n2)cc(OC)c1OC	CHEMBL351660		290.3	C14 H18 N4 O3	83.5173	94.2191	108.379	95.3717	10.1823	87.9256	75.1974	79.5377	80.8869	5.28314
PandemicResponseBox - Plate B	G05	BG05	MMV1578573	10 mM	ANTIBACTERIALS		None	BRD-K92790413	COc1ccc(SCC(=O)N2c3ccccc3Sc4ccccc24)cc1	CHEMBL1475828		379.5	C21 H17 N O2 S2	43.576	62.2507	99.6594	68.4954	23.3179	59.3048	58.4909	48.8035	55.5331	4.77011
PandemicResponseBox - Plate B	G06	BG06	MMV002560	10 mM	ANTIBACTERIALS		None	Cefditoren pivoxil	CO\N=C(/C(=O)N[C@H]1[C@H]2SCC(=C(N2C1=O)C(=O)OCOC(=O)C(C)(C)C)\C=C/c3scnc3C)\c4csc(N)n4	CHEMBL454446		620.7	C25H28N6O7S3	72.7113	83.6979	75.9537	77.4543	4.60905	84.878	78.7957	185.935	116.536	49.1352
PandemicResponseBox - Plate B	G07	BG07	MMV002516	10 mM	ANTIBACTERIALS	1	Hydrochloric acid	Pilocarpine	CC[C@H]1[C@@H](Cc2cncn2C)COC1=O	CHEMBL1213136		244.8	C11H16N2O2	82.4231	85.0467	53.8828	73.7842	14.1131	90.3107	90.6187	67.1659	82.6984	10.9839
PandemicResponseBox - Plate B	G08	BG08	MMV1633970	10 mM	ANTIBACTERIALS		None		O=C(O)C3=CC=C(C2=CC=C(O[C@H]1O[C@@H]([C@@H](O)[C@@H]([C@@H]1O)O)CO)C=C2)C=C3	CHEMBL1852236		376.4	C19 H20 O8	68.8813	82.0792	70.6403	73.8669	5.85118	83.4205	84.3216	74.7192	80.8204	4.32989
PandemicResponseBox - Plate B	G09	BG09	MMV002354	10 mM	ANTIBACTERIALS	2	Sodium	Phosphomycin	C[C@@H]1O[C@@H]1P(=O)(O)O	CHEMBL1757		230.1	C3H7O4P	81.4656	93.4098	89.5777	88.151	4.97946	88.4556	86.5063	90.477	88.4796	1.62109
PandemicResponseBox - Plate B	G10	BG10	MMV811071	10 mM	ANTIBACTERIALS		None		CN(C)CCNC(=O)c1cccc2cccnc12	CHEMBL9575		243.3	C14 H17 N3 O	79.4138	92.4656	83.5831	85.1541	5.44294	90.3107	90.7472	71.5937	84.2172	8.92794
PandemicResponseBox - Plate B	G11	BG11	MMV1578566	10 mM	ANTIBACTERIALS	1	Hydrochloric acid	Epetraborole	NC[C@H]1OB(O)c2c(OCCCO)cccc12	CHEMBL3549142		273.6	C11 H16 B N O4	93.7763	96.2424	102.929	97.6493	3.86681	83.4205	92.5464	72.896	82.9543	8.029
PandemicResponseBox - Plate B	H02	BH02	MMV1634383	10 mM	ANTIBACTERIALS		None		O=[C]1[N]([C](=O)C=C([NH]1)NC2=CC(=C(C)C=C2)CC)CCN4CCN(C(=O)C3=CC=CC=C3)CC4	CHEMBL199085		461.6	C26 H31 N5 O3	92.9555	83.2932	89.0327	88.4271	3.96781	86.7331	79.6952	85.6585	84.0289	3.09562
PandemicResponseBox - Plate B	H03	BH03	MMV1581555	10 mM	ANTIBACTERIALS		None		Nc1cccc(c1)c2nc(N)nc(NC3Cc4ccccc4C3)n2	CHEMBL127777		318.4	C18 H18 N6	81.0552	88.9585	86.5804	85.5314	3.31067	98.9234	85.3497	73.8076	86.0269	10.2647
PandemicResponseBox - Plate B	H04	BH04	MMV1578842	10 mM	ANTIBACTERIALS		None		CCCCOC(=O)Nc1cc2c(cc1N(CC)CC)[nH]c(n2)C3CCCCC3	CHEMBL1651202		386.5	C22 H34 N4 O2	93.6395	90.8469	96.9346	93.807	2.48812	97.2009	93.703	73.4169	88.1069	10.4851
PandemicResponseBox - Plate B	H05	BH05	MMV1578571	10 mM	ANTIBACTERIALS		None	ESI-09	CC(C)(C)c1onc(c1)C(=O)\C(=N\Nc2cccc(Cl)c2)\C#N	CHEMBL3260990		330.8	C16 H15 Cl N4 O2	4.86566	4.9234	8.51499	6.10135	1.70686	95.6108	56.3062	31.2225	61.0465	26.4993
PandemicResponseBox - Plate B	H06	BH06	MMV002459	10 mM	ANTIBACTERIALS		None	Tobramycin	NC[C@H]1O[C@H](O[C@@H]2[C@@H](N)C[C@@H](N)[C@H](O[C@H]3O[C@H](CO)[C@@H](O)[C@H](N)[C@H]3O)[C@H]2O)[C@H](N)C[C@@H]1O	CHEMBL1747		467.5	C18H37N5O9	89.2623	39.9942	60.5586	63.2717	20.2049	96.5383	69.0288	94.2536	86.6069	12.4645
PandemicResponseBox - Plate B	H07	BH07	MMV688755	10 mM	ANTIBACTERIALS		None	Pretomanid	FC(F)(F)OC1=CC=C(CO[C@@H]2COC3=NC(=C[N]3C2)[N](=O)=O)C=C1	CHEMBL227875		359.3	C14 H12 F3 N3 O5	75.0366	105.28	77.3161	85.8775	13.7511	91.7682	92.4178	71.7239	85.3033	9.60576
PandemicResponseBox - Plate B	H08	BH08	MMV1633965	10 mM	ANTIBACTERIALS		None		FC4=C(NC(=O)[C@H]2CC[C@@H](COC1=CC=C([N](=O)=O)C=C1)CC2)C(=C3[N](C=C([C](C3=C4)=O)C(=O)O)C5CC5)OC	CHEMBL2203937		553.5	C28 H28 F N3 O8	86.1163	78.707	83.4469	82.7567	3.06393	86.3356	88.177	76.0215	83.5113	5.34922
PandemicResponseBox - Plate B	H09	BH09	MMV1581557	10 mM	ANTIBACTERIALS		None		OC(=O)[C@@H](Cc1ccccc1)NC(=O)[C@@H](CCS)NC(=O)c2cc3ccccc3[nH]2	CHEMBL387290		425.5	C22 H23 N3 O4 S	82.1495	85.3165	81.812	83.0927	1.57852	88.0581	98.0723	70.0309	85.3871	11.6026
PandemicResponseBox - Plate B	H10	BH10	MMV1578898	10 mM	ANTIBACTERIALS		None	NSC 152742	CCOC(=O)N1CCN(CC1)c2ccc(Cl)cc2	CHEMBL1518150		268.7	C13 H17 Cl N2 O2	38.1045	63.06	42.03	47.7315	10.9567	91.7682	91.7753	66.9054	83.483	11.7221
PandemicResponseBox - Plate B	H11	BH11	MMV1578563	10 mM	ANTIBACTERIALS		None		Fc1ccc2c(\C=C\c3nnn[nH]3)c[nH]c2c1	CHEMBL1812545		229.2	C11 H8 F N5	95.9648	91.7911	108.787	98.8478	7.232	86.3356	93.5744	81.6214	87.1771	4.91598
PandemicResponseBox - Plate C	A02	CA02	MMV1578558	10 mM	ANTIBACTERIALS		None	Benzarone	CCc1oc2ccccc2c1C(=O)c3ccc(O)cc3	CHEMBL1474963		266.3	C17 H14 O3	-1.96716	6.3917	1.66271	2.02908	3.42231	95.7788	96.9771	82.9338	91.8966	6.35652
PandemicResponseBox - Plate C	A03	CA03	MMV1593532	10 mM	ANTIBACTERIALS		None		O=C(Nc1ncc(Cc2cccc3ccccc23)s1)C4CCCCC4	CHEMBL3394576		350.5	C21 H22 N2 O S	107.477	89.0125	85.1465	93.8786	9.74404	93.7007	94.4663	88.0483	92.0718	2.86215
PandemicResponseBox - Plate C	A04	CA04	MMV1579780	10 mM	ANTIBACTERIALS		None		CC(C)n1cnc2c(NCc3ccccc3)nc(NCc4ccccc4)nc12	CHEMBL1428343		372.5	C22 H24 N6	60.4288	63.144	59.5566	61.0431	1.52762	64.2175	61.6938	62.0494	62.6536	1.11533
PandemicResponseBox - Plate C	A05	CA05	MMV1578576	10 mM	ANTIBACTERIALS		None	AC1M0PJ2	Fc1ccccc1CC(=O)Nc2nc3ccccc3[nH]2	CHEMBL1568820		269.3	C15 H12 F N3 O	101.739	65.1237	69.1845	78.6825	16.3876	73.4391	74.5121	63.7542	70.5685	4.83828
PandemicResponseBox - Plate C	A06	CA06	MMV831201	10 mM	ANTIBACTERIALS		None		FC(F)(C1N2N=CC(C(NCC(C=C3)=CC=C3OC)=O)=C2NC(C(C=C4)=CC=C4CC)C1)F	NA	Tuberculosis (Edinb). 2009 September ; 89(5): 354?363,PLoS ONE 8(4):	458.5	C24 H25 F3 N4 O2	62.0066	63.012	77.5455	67.5214	7.10001	64.9968	56.6723	70.7157	64.1282	5.76601
PandemicResponseBox - Plate C	A07	CA07	MMV1579782	10 mM	ANTIBACTERIALS		None		Cc1cccc(CC(=O)N[C@H]2CCOC2=O)c1	CHEMBL457057	US 20170231962,WO 2008116029	233.3	C13 H15 N O3	95.141	88.3526	89.2003	90.898	3.02018	95.2593	93.9377	92.8787	94.0253	0.973841
PandemicResponseBox - Plate C	A08	CA08	MMV1578577	10 mM	ANTIBACTERIALS		None	GW611920X	O=C(NC12CC3CC(CC(C3)C1)C2)c4cc5ccccc5[nH]4	CHEMBL2098107		294.4	C19 H22 N2 O	59.5681	65.1237	72.0982	65.5967	5.12628	79.8033	67.1119	75.6882	74.2011	5.28688
PandemicResponseBox - Plate C	A09	CA09	MMV1582490	10 mM	ANTIBACTERIALS		None		CCc1cc(Cc2cnc(N)nc2N)cc3C(C)CCN(C)c13	CHEMBL57458		311.4	C18 H25 N5	63.441	83.4692	61.5835	69.4979	9.90827	71.4909	64.7332	66.4536	67.5592	2.86743
PandemicResponseBox - Plate C	A10	CA10	MMV1580849	10 mM	ANTIBACTERIALS		None		COc1cc(Cc2cnc(N)nc2N)cc(CC=C)c1O	CHEMBL59416		286.3	C15 H18 N4 O2	101.022	86.2409	86.6667	91.3098	6.86973	100.065	95.6557	93.5891	96.4366	2.70081
PandemicResponseBox - Plate C	A11	CA11	MMV1578884	10 mM	ANTIBACTERIALS	2	Hydrochloric acid hydrate	CRS-3123	Brc1cc(Br)c2OCC[C@@H](NCCCNC3=CC(=O)c4sccc4N3)c2c1	NA	WO 2008039640,WO 2008039639,WO 2008039642	622.2	C19 H19 Br2 N3 O2 S	92.9894	86.7688	85.2732	88.3438	3.34122	100.455	95.5235	94.5836	96.8539	2.57484
PandemicResponseBox - Plate C	B02	CB02	MMV1782140	10 mM	ANTIBACTERIALS		None		ClC3=CC=C(C1=NN=C(O1)NC(=O)C2=CC=C(F)C=C2)C=C3	CHEMBL2098451		317.7	C15 H9 Cl F N3 O2	-0.102456	3.75206	4.70309	2.78423	2.07779	5.38083	8.30639	13.1771	8.95476	3.21564	15.25	11.5	13.5	13.4167	1.53206	23.2	21.7	> 25	22.45	0.75	Cidal	IC50 too high, not further tested
PandemicResponseBox - Plate C	B03	CB03	MMV002224	10 mM	ANTIBACTERIALS		None	Betamipron	OC(=O)CCNC(=O)c1ccccc1	CHEMBL1231530		193.2	C10H11NO3	96.0016	83.6012	89.4537	89.6855	5.0651	90.1939	96.1843	95.436	93.938	2.66508
PandemicResponseBox - Plate C	B04	CB04	MMV688756	10 mM	ANTIBACTERIALS		None	Sutezolid	CC(=O)NC[C@H]1CN(C(=O)O1)c2ccc(N3CCSCC3)c(F)c2	CHEMBL288149		353.4	C16 H20 F N3 O3 S	100.448	85.185	91.6073	92.4135	6.25721	94.3501	99.8844	94.1573	96.1306	2.65547
PandemicResponseBox - Plate C	B05	CB05	MMV1578562	10 mM	ANTIBACTERIALS		None	LED209	O=S(=O)(Nc1ccccc1)c2ccc(NC(=S)Nc3ccccc3)cc2	CHEMBL516533		383.5	C19 H17 N3 O2 S2	96.1451	79.6418	82.2328	86.0065	7.24665	93.1812	90.7662	86.0593	90.0022	2.95725
PandemicResponseBox - Plate C	B06	CB06	MMV687801	10 mM	ANTIBACTERIALS		None	Ethambutol	CC[C@@H](CO)NCCN[C@@H](CC)CO	CHEMBL44884		204.3	C10H24N2O2	96.8623	79.3778	80.8393	85.6931	7.92029	86.9468	87.859	88.7587	87.8548	0.739677
PandemicResponseBox - Plate C	B07	CB07	MMV1579777	10 mM	ANTIBACTERIALS		None		Oc1nc(O)c(Br)c(Cn2cnc(c2)N(=O)=O)n1	CHEMBL191863		316.1	C8 H6 Br N5 O4	96.7188	83.8652	80.7126	87.0989	6.92303	98.896	96.845	86.6276	94.1229	5.36569
PandemicResponseBox - Plate C	B08	CB08	MMV233495	10 mM	ANTIBACTERIALS		None	8-p-Tosylaminoquinoline	[S](=O)(=O)(NC1=CC=CC2=CC=CN=C12)C3=CC=C(C)C=C3	CHEMBL1487635		298.4	C16H14N2O2S	-0.389334	38.8593	55.5028	31.3242	23.4317	5.12107	-0.547467	46.8478	17.1405	21.1333	18.5	> 25	> 25	> 25		>25	> 25	> 25	> 25		Static	IC50 too high, not further tested
PandemicResponseBox - Plate C	B09	CB09	MMV1582489	10 mM	ANTIBACTERIALS		None		CC1=CNC(=O)N=C1NCc2ccccc2	CHEMBL2063060		215.3	C12 H13 N3 O	100.879	80.8296	84.5131	88.7404	8.71371	97.8569	91.6912	90.3214	93.2899	3.27747
PandemicResponseBox - Plate C	B10	CB10	MMV1580839	10 mM	ANTIBACTERIALS		None		Nc1nc(NC2Cc3ccc(F)cc3C2)nc(n1)N4CCCCC4	CHEMBL125249		328.4	C17 H21 F N6	-0.245895	0.45251	4.44972	1.55211	2.06866	58.7624	53.8972	9.05701	40.5722	22.3729
PandemicResponseBox - Plate C	B11	CB11	MMV108465	10 mM	ANTIBACTERIALS		None	MLS000100781	CC(C)Nc1ncnc2c1cnn2c3ccc(Cl)cc3	CHEMBL1372039		287.7	C14H14ClN5	0.471299	1.77233	64.3705	22.2047	29.8205	53.4372	64.8654	71.1419	63.1482	7.32918
PandemicResponseBox - Plate C	C02	CC02	MMV1634391	10 mM	ANTIBACTERIALS		None		O=C(NC1=C[N](C)C(=C1)C(=O)NC2=C[N](C)C(=C2)C(=O)NCCN3CCOCC3)C6=CC=C(\C=C\C5=CC4=CC=CC=C4N=C5)C=C6	CHEMBL236345	Journal of Medicinal Chemistry (2007), 50(24), 6116-6125;WO 2008038018	631.7	C36 H37 N7 O4	61.0025	53.1134	68.0443	60.7201	6.09882	63.4382	79.1373	79.2399	73.9385	7.42494
PandemicResponseBox - Plate C	C03	CC03	MMV637659	10 mM	ANTIBACTERIALS		None	Nadifloxacin	CC1CCc2c(N3CCC(O)CC3)c(F)cc4C(=O)C(=CN1c24)C(=O)O	CHEMBL190561		360.4	C19H21FN2O4	65.4491	81.0936	86.92	77.8209	9.06578	77.5953	95.2592	93.0208	88.6251	7.85259
PandemicResponseBox - Plate C	C04	CC04	MMV1578897	10 mM	ANTIBACTERIALS		None		Cc1ccc(NC(=O)c2cc(Cl)ccc2O)cc1	CHEMBL2437347		261.7	C14 H12 Cl N O2	2.19257	0.188546	3.68963	2.02358	1.4343	3.4326	0.377563	10.7619	4.85734	4.35743	>25	> 25	> 25	> 25		>25	> 25	> 25	> 25		Static	IC50 too high, not further tested
PandemicResponseBox - Plate C	C05	CC05	MMV1578555	10 mM	ANTIBACTERIALS		None		Fc1ccc(NC(=O)C2=NN(C(=O)C=C2Cl)c3ccccc3)cc1	CHEMBL1504283		343.7	C17 H11 Cl F N3 O2	0.758177	0.45251	3.30958	1.50676	1.28088	84.2193	79.1373	66.7377	76.6981	7.34229
PandemicResponseBox - Plate C	C06	CC06	MMV1593531	10 mM	ANTIBACTERIALS		None		OC1=C(C(=O)Nc2ccc(cc2)c3ccccc3)C(=O)OC1Cc4ccccc4	CHEMBL271293		385.4	C24 H19 N O4	74.1989	70.799	78.4323	74.4767	3.12248	71.8805	72.0013	74.6937	72.8585	1.29859
PandemicResponseBox - Plate C	C07	CC07	MMV292173	10 mM	ANTIBACTERIALS	1	Hydrobromic acid		Oc1ccc2[nH]c(nc2c1)c3ccccc3	CHEMBL2396656		291.1	C13H10N2O	100.018	85.449	94.1409	93.2026	5.98464	82.5308	95.1271	92.0263	89.8947	5.35872
PandemicResponseBox - Plate C	C08	CC08	MMV002676	10 mM	ANTIBACTERIALS	1	Bromide	Mepenzolate	C[N+]1(C)CCCC(C1)OC(=O)C(O)(C2=CC=CC=C2)C3=CC=CC=C3	CHEMBL524004		420.3	C21H26NO3	85.5306	72.6467	81.4727	79.8833	5.37855	73.4391	85.8768	78.5296	79.2818	5.10545
PandemicResponseBox - Plate C	C09	CC09	MMV1582488	10 mM	ANTIBACTERIALS	1	Hydrochloric acid		Nc1nc(nc2c1ncn2[C@@H]3O[C@H](COS(=O)(=O)NC(=O)c4ccccc4O)[C@@H](O)[C@H]3O)c5ccccc5	CHEMBL1198605		579	C23 H22 N6 O8 S	75.9202	69.3472	71.0847	72.1174	2.781	74.7379	83.6303	75.6882	78.0188	3.98684
PandemicResponseBox - Plate C	C10	CC10	MMV1579779	10 mM	ANTIBACTERIALS		None		CC(=O)Nc1cc(NS(=O)(=O)c2ccc(Cl)cc2)cc3c(Cl)n[nH]c13	CHEMBL345702		399.3	C15 H12 Cl2 N4 O3 S	78.5021	74.6264	93.3808	82.1698	8.08376	80.193	89.1805	82.0813	83.8183	3.86923
PandemicResponseBox - Plate C	C11	CC11	MMV1480967	10 mM	ANTIBACTERIALS		None		COc1c(F)c(F)cc2C(=O)C(=CN(C3CC3)c12)C(=O)O	CHEMBL1425316		295.2	C14H11F2NO4	85.8175	67.1035	80.8393	77.9201	7.91391	87.0767	91.0305	135.358	104.488	21.8876
PandemicResponseBox - Plate C	D02	CD02	MMV1633674	10 mM	ANTIBACTERIALS		None	Retapamulin	C[C@@H]1CC[C@@]23CCC(=O)[C@H]2[C@]1(C)[C@@H](C[C@@](C)(C=C)[C@@H](O)[C@@H]3C)OC(=O)CS[C@@H]4C[C@H]5CC[C@@H](C4)N5C	CHEMBL1658		517.8	C30 H47 N O4 S	-3.25811	61.2963	87.0467	48.3616	37.9844	84.609	97.9022	85.491	89.3341	6.06926
PandemicResponseBox - Plate C	D03	CD03	MMV1580846	10 mM	ANTIBACTERIALS		None		COc1ccc(SC(=O)N[C@H](CCC(=O)O)C(=O)O)cc1	CHEMBL176541		313.3	C13 H15 N O6 S	-2.8278	55.753	84.2597	45.7283	36.2531	78.7643	91.427	84.7807	84.9906	5.17165
PandemicResponseBox - Plate C	D04	CD04	MMV001014	10 mM	ANTIBACTERIALS		None	GNF-Pf-4568	ClC(Cl)(Cl)C(=O)Nc1ccccc1N2CCN(CC2)C(=O)c3ccccc3	CHEMBL603037		426.7	C19H18Cl3N3O2	98.2967	71.3269	67.1576	78.927	13.8018	69.0231	93.277	65.7432	76.0144	12.2797
PandemicResponseBox - Plate C	D05	CD05	MMV1578554	10 mM	ANTIBACTERIALS		None	2,3-Dibromomaleinimide	BrC1=C(Br)C(=O)NC1=O	CHEMBL447173		254.9	C4 H Br2 N O2	-3.68843	60.2404	73.4917	43.3479	33.6968	80.0631	86.2732	64.3225	76.8863	9.2386
PandemicResponseBox - Plate C	D06	CD06	MMV1581558	10 mM	ANTIBACTERIALS		None		Cc1cccc(C)c1C(=O)Nc2nc(cc3ccccc23)c4ccccn4	CHEMBL420517		353.4	C23 H19 N3 O	76.0636	64.3318	117.577	85.9909	22.8426	64.9968	114.024	52.3886	77.1365	26.5865
PandemicResponseBox - Plate C	D07	CD07	MMV102270	10 mM	ANTIBACTERIALS		None	Diphyllin	COc1cc2c(O)c3COC(=O)c3c(c4ccc5OCOc5c4)c2cc1OC	CHEMBL221190		380.4	C21H16O7	93.7066	74.3625	152.542	106.87	33.2461	79.5436	84.8196	77.5351	80.6327	3.072
PandemicResponseBox - Plate C	D08	CD08	MMV1633675	10 mM	ANTIBACTERIALS		None	Ecabet	CC(C)c1cc2CC[C@H]3[C@@](C)(CCC[C@]3(C)c2cc1S(=O)(=O)O)C(=O)O	CHEMBL2104585		380.5	C20 H28 O5 S	91.1247	73.9665	81.4727	82.188	7.02304	73.4391	82.5731	81.7972	79.2698	4.13508
PandemicResponseBox - Plate C	D09	CD09	MMV002665	10 mM	ANTIBACTERIALS		None	Mafenide	NCc1ccc(cc1)S(=O)(=O)N	CHEMBL419		186.2	C7H10N2O2S	98.4401	78.3219	95.7878	90.85	8.92457	82.6607	87.4625	86.0593	85.3942	2.01596
PandemicResponseBox - Plate C	D10	CD10	MMV1579778	10 mM	ANTIBACTERIALS		None		C[C@H](NC(CC(=O)c1ccccc1C(F)(F)F)C(=O)O)c2ccccc2	CHEMBL2024257		365.3	C19 H18 F3 N O3	91.1247	82.8093	88.0602	87.3314	3.43363	98.1167	91.9555	90.4635	93.5119	3.31256
PandemicResponseBox - Plate C	D11	CD11	MMV1578570	10 mM	ANTIBACTERIALS		None		CCC(C)NCC(O)Cn1c2ccc(Cl)cc2c3cc(Cl)ccc13	CHEMBL3359320		365.3	C19 H22 Cl2 N2 O	1.04506	3.75206	5.3365	3.37787	1.77184	9.53706	-1.07606	12.6088	7.02326	5.86277	21.7	17.2	12.5	17.1333	3.75618	>25	24.2	21.6	22.9	1.3	Static	IC50 too high, not further tested
PandemicResponseBox - Plate C	E02	CE02	MMV002169	10 mM	ANTIBACTERIALS		None	Isoniazid	NNC(=O)c1ccncc1	CHEMBL64		137.1	C6H7N3O	84.8134	81.8855	89.327	85.342	3.0609	90.064	80.723	85.9172	85.5681	3.82142
PandemicResponseBox - Plate C	E03	CE03	MMV1580845	10 mM	ANTIBACTERIALS		None		C[C@@H](NC(=O)C)C(=O)N[C@H](Cc1ccccc1)C(=O)O	CHEMBL170888		278.3	C14 H18 N2 O4	88.2559	84.1292	88.3135	86.8995	1.9591	86.4273	86.8018	90.4635	87.8975	1.82084
PandemicResponseBox - Plate C	E04	CE04	MMV1578885	10 mM	ANTIBACTERIALS		None	PBTZ-169	FC(F)(F)C1=CC(=C2SC(=N[C](=O)C2=C1)N3CCN(CC3)CC4CCCCC4)[N](=O)=O	CHEMBL3330226		456.5	C20 H23 F3 N4 O3 S	87.8256	75.5503	84.7664	82.7141	5.21726	84.0894	98.0343	89.469	90.5309	5.74228
PandemicResponseBox - Plate C	E05	CE05	MMV1634402	10 mM	ANTIBACTERIALS	6	Trifluoroacetic acid		FC(F)(F)C2=CC(=C(O[C@H]1CNCC1)C(=C2)NC(=O)CCCCNC(=N)N)NC(=O)C3=NC=NC(=C3)C(=O)NC5=C(O[C@H]4CNCC4)C(=CC(=C5)C(F)(F)F)NC(=O)CCCCNC(=N)N	CHEMBL2219413		1621	C40 H50 F6 N14 O6	14.098	19.7219	20.5384	18.1194	2.86305	3.69236	8.57069	29.7993	14.0208	11.3335	6.6	16.1	13.75	12.15	4.04001	20	23.9	22.75	22.2167	1.63622	Cidal	IC50 too high, not further tested
PandemicResponseBox - Plate C	E06	CE06	MMV1581556	10 mM	ANTIBACTERIALS		None		NC(=O)c1[nH]c2ccc(cc2c1c3ccccc3)S(=O)(=O)N	CHEMBL512633		315.3	C15 H13 N3 O3 S	77.498	68.0273	64.8773	70.1342	5.36345	70.3219	68.8298	78.1034	72.4184	4.0658
PandemicResponseBox - Plate C	E07	CE07	MMV000008	10 mM	ANTIBACTERIALS		None	Chloroquine	CCN(CC)CCCC(C)Nc1ccnc2cc(Cl)ccc12	CHEMBL76		319.9	C18 H26 Cl N3	45.5111	61.0323	79.8258	62.1231	14.0301	87.2066	72.9264	80.6606	80.2645	5.83661
PandemicResponseBox - Plate C	E08	CE08	MMV303733	10 mM	ANTIBACTERIALS		None		COc1ccc(CNC(=O)C(NS(=O)(=O)c2ccc3nc(C)sc3c2)C(C)C)cc1	CHEMBL1823947		447.6	C21H25N3O4S2	82.2315	77.3981	67.5376	75.7224	6.11466	74.608	73.5871	127.118	91.771	24.9974
PandemicResponseBox - Plate C	E09	CE09	MMV1581559	10 mM	ANTIBACTERIALS		None		CC(C)CN1C(=O)N(C)C(=O)c2c1nn(Cc3cccc4ccccc34)c2c5cncn5C	CHEMBL2088120		442.5	C25 H26 N6 O2	1.04506	5.73179	3.94299	3.57328	1.93113	82.7906	69.887	22.6958	58.4578	25.8304
PandemicResponseBox - Plate C	E10	CE10	MMV099714	10 mM	ANTIBACTERIALS		None	SMR000040087	Nc1c(C(=O)NCc2occc2)c3nc4ccccc4nc3n1CCN5CCCCC5	CHEMBL1403575		418.5	C23H26N6O2	-0.102456	7.05161	3.68963	3.54626	2.9224	45.2547	-3.05826	13.035	18.4105	20.0866	>25	> 25	> 25	> 25		>25	> 25	> 25	> 25		Static	IC50 too high, not further tested
PandemicResponseBox - Plate C	E11	CE11	MMV1578564	10 mM	ANTIBACTERIALS		None	MUT056399	CCc1cc(O)c(Oc2ccc(cc2F)C(=O)N)cc1F	CHEMBL2178284		293.3	C15 H13 F2 N O3	82.2315	78.3219	80.5859	80.3798	1.60271	145.134	87.0661	85.349	105.85	27.7871
PandemicResponseBox - Plate C	F02	CF02	MMV002612	10 mM	ANTIBACTERIALS		None	Thalidomide	O=C1CCC(N2C(=O)c3ccccc3C2=O)C(=O)N1	CHEMBL468		258.2	C13H10N2O4	88.1125	84.7891	82.8662	85.2559	2.16709	89.5445	90.5019	92.4525	90.833	1.21005
PandemicResponseBox - Plate C	F03	CF03	MMV1579850	10 mM	ANTIBACTERIALS		None	Sitafloxacin	N[C@@H]1CN(CC12CC2)c3c(F)cc4C(=O)C(=CN([C@@H]5C[C@@H]5F)c4c3Cl)C(=O)O	CHEMBL108821		409.8	C19 H18 Cl F2 N3 O3	86.1044	82.9413	81.9794	83.675	1.76211	82.401	85.7446	88.6166	85.5874	2.53995
PandemicResponseBox - Plate C	F04	CF04	MMV687696	10 mM	ANTIBACTERIALS		None	Q203	CCc1nc2ccc(Cl)cn2c1C(=O)NCc3ccc(cc3)N4CCC(CC4)c5ccc(OC(F)(F)F)cc5	CHEMBL3298910		557	C29 H28 Cl F3 N4 O2	87.8256	86.3728	80.3325	84.8437	3.24452	94.9995	93.8056	91.8842	93.5631	1.28333
PandemicResponseBox - Plate C	F05	CF05	MMV1634399	10 mM	ANTIBACTERIALS		None		O(C3=CC2=C1N(CCC1=C(N=C2C=C3)C)CCC4=CC=CC=C4)C5=CC=CC=C5	NA	WO 2012153130	380.5	C26 H24 N2 O	1.90569	-0.867311	1.91607	0.984817	1.30966	-3.19139	-1.60464	16.4447	3.88288	8.90612	14.25	9.8	11.25	11.7667	1.85308	22.3	22.7	21	22	0.725718	Cidal	IC50 too high, not further tested
PandemicResponseBox - Plate C	F06	CF06	MMV1581549	10 mM	ANTIBACTERIALS		None		CCc1nc(N)nc(N)c1C#CCc2ccccc2	CHEMBL501263		252.3	C15 H16 N4	1.33193	1.2444	5.46318	2.67984	1.96845	59.8015	78.6087	138.483	92.2978	33.5485
PandemicResponseBox - Plate C	F07	CF07	MMV002260	10 mM	ANTIBACTERIALS		None	Valdecoxib	Cc1onc(c2ccccc2)c1c3ccc(cc3)S(=O)(=O)N	CHEMBL865		314.4	C16H14N2O3S	101.452	120.028	76.9121	99.4642	17.6581	85.1285	77.2872	81.7972	81.4043	3.21322
PandemicResponseBox - Plate C	F08	CF08	MMV003249	10 mM	ANTIBACTERIALS		None	Pyrazinamide	NC(=O)c1cnccn1	CHEMBL614		123.1	C5H5N3O	53.6871	70.0071	56.2629	59.9857	7.16378	89.1548	75.7014	84.3545	83.0702	5.56689
PandemicResponseBox - Plate C	F09	CF09	MMV1581545	10 mM	ANTIBACTERIALS		None		Cc1cc(O)c2C(=O)c3c(O)c(I)c(O)c(I)c3C(=O)c2c1		Journal of Medicinal Chemistry (2014), 57(9), 3707-3714	522	C15 H8 I2 O5	10.7989	14.1786	12.304	12.4272	1.38252	10.5761	4.73842	21.8434	12.386	7.09936	>25	>25	>25	> 25		>25	>25	>25	> 25		Cidal	IC50 too high, not further tested
PandemicResponseBox - Plate C	F10	CF10	MMV1578891	10 mM	ANTIBACTERIALS		None	BRN 0384912	O=C(CN1C=Nc2ccccc2C1=O)Nc3ccccc3	CHEMBL3331271		279.3	C16 H13 N3 O2	90.8378	79.3778	81.5994	83.9383	4.96227	83.9596	82.1767	74.6937	80.2766	4.01429
PandemicResponseBox - Plate C	F11	CF11	MMV1782215	10 mM	ANTIBACTERIALS		None	BMS 188745	OP(=O)(O)C(CCCc1cccc(Oc2ccccc2)c1)S(=O)(=O)O	CHEMBL351151	Molecules (2013), 18, 204-224	386.4	C16 H19 O7 P S	79.5062	65.1237	61.9636	68.8645	7.63459	82.2711	68.1691	56.7928	69.0776	10.4213
PandemicResponseBox - Plate C	G02	CG02	MMV1613562	10 mM	ANTIBACTERIALS		None	Morinidazole	CC1=NC=C([N]1CC(O)CN2CCOCC2)[N](=O)=O	CHEMBL3884248		270.3	C11 H18 N4 O4	93.7066	86.5048	103.642	94.6179	7.02588	99.4155	136.621	94.0153	110.017	18.9406
PandemicResponseBox - Plate C	G03	CG03	MMV374187	10 mM	ANTIBACTERIALS		None		COc1ccc(NC(=O)c2cc3ccccn3n2)cc1	CHEMBL1352955		267.3	C15H13N3O2	51.9659	60.6363	84.8931	65.8318	13.9354	94.6099	115.478	90.7476	100.278	10.8626
PandemicResponseBox - Plate C	G04	CG04	MMV011565	10 mM	ANTIBACTERIALS		None	GNF-Pf-117	COc1ccc2nc(cc(O)c2c1)c3ccccc3	CHEMBL14120		251.3	C16H13NO2	74.4858	80.1697	79.5724	78.076	2.55032	91.3628	96.1843	92.7366	93.4279	2.02812
PandemicResponseBox - Plate C	G05	CG05	MMV000051	10 mM	ANTIBACTERIALS	1	Hydrochloric acid	Clindamycin	CCC[C@@H]1C[C@H](N(C)C1)C(=O)N[C@H]([C@H](C)Cl)[C@H]2O[C@H](SC)[C@H](O)[C@@H](O)[C@H]2O	CHEMBL1753		461.5	C18H33ClN2O5S	84.67	81.2255	91.2272	85.7076	4.14857	85.3883	142.304	111.774	113.155	23.2561
PandemicResponseBox - Plate C	G06	CG06	MMV1580847	10 mM	ANTIBACTERIALS	1	Hydrochloric acid		CCCCCc1ccc(cc1)C(=O)NCCn2cc(CCCCCc3cnc(N)[nH]3)nn2	CHEMBL2365407		474.1	C24 H35 N7 O	67.027	95.2156	32.0665	64.7697	25.8299	57.9831	61.6938	70.0053	63.2274	5.02642
PandemicResponseBox - Plate C	G07	CG07	MMV102833	10 mM	ANTIBACTERIALS		None	MLS000530071	Clc1ccc(cc1)c2oc(NC(=O)c3nc4ccccc4s3)nn2	CHEMBL1347204		356.8	C16H9ClN4O2S	81.5143	66.4436	71.7181	73.2253	6.24423	133.575	137.414	62.9018	111.297	34.2563
PandemicResponseBox - Plate C	G08	CG08	MMV001438	10 mM	ANTIBACTERIALS		None	Lansoprazole	Cc1c(OCC(F)(F)F)ccnc1CS(=O)c2nc3ccccc3[nH]2	CHEMBL480		369.4	C16H14F3N3O2S	41.9252	52.0575	71.8448	55.2758	12.4248	79.2838	123.01	84.7807	95.6915	19.4471
PandemicResponseBox - Plate C	G09	CG09	MMV1580855	10 mM	ANTIBACTERIALS		None		OC(=O)c1sccc1S(=O)(=O)n2ccc3cc(Br)ccc23	CHEMBL427320		386.2	C13 H8 Br N O4 S2	128.275	86.2409	79.0657	97.8607	21.705	100.584	107.813	88.3324	98.91	8.04064
PandemicResponseBox - Plate C	G10	CG10	MMV124656	10 mM	ANTIBACTERIALS		None		CCOc1ccc(cc1)C(=O)NCCc2ccccc2	CHEMBL1373664		269.3	C17H19NO2	63.441	48.8899	60.4434	57.5914	6.27341	88.1158	108.21	71.8522	89.3926	14.8703
PandemicResponseBox - Plate C	G11	CG11	MMV1782403	10 mM	ANTIBACTERIALS		None		CCNC(=O)Nc1cn2c(cc(cc2n1)c3cccnc3)c4ncc(CC)cn4	CHEMBL578120		387.4	C21 H21 N7 O	77.2111	79.3778	96.2945	84.2945	8.53129	108.767	132.26	85.2069	108.745	19.2095
PandemicResponseBox - Plate C	H02	CH02	MMV689758	10 mM	ANTIBACTERIALS		None	Bedaquiline	COc1nc2ccc(Br)cc2cc1[C@@H](c3ccccc3)[C@@](O)(CCN(C)C)c4cccc5ccccc45	CHEMBL376488		555.5	C32 H31 Br N2 O2	80.7971	75.9463	97.1813	84.6416	9.0854	102.143	87.7268	104.386	98.0854	7.38168
PandemicResponseBox - Plate C	H03	CH03	MMV1579781	10 mM	ANTIBACTERIALS		None		CC(Cc1ccccc1)C(=O)Nc2ccc(Cl)cc2C(=O)O	CHEMBL373194		317.8	C17 H16 Cl N O3	87.3953	82.1494	88.0602	85.8683	2.64361	103.572	93.1449	80.6606	92.4591	9.36599
PandemicResponseBox - Plate C	H04	CH04	MMV452821	10 mM	ANTIBACTERIALS		None	NSC401077	OC(=O)C(Cc1c[nH]c2ccccc12)N3C(=O)c4ccccc4C3=O	CHEMBL383475		334.3	C19H14N2O4	101.739	95.7436	92.8741	96.7856	3.6934	99.2856	91.0305	52.5306	80.9489	20.3754
PandemicResponseBox - Plate C	H05	CH05	MMV002287	10 mM	ANTIBACTERIALS		None	Secnidazole	CC(O)C[N]1C(=NC=C1[N](=O)=O)C	CHEMBL498847		185.2	C7H11N3O3	89.4034	121.744	90.2138	100.454	15.0581	139.679	90.8984	102.966	111.181	20.7446
PandemicResponseBox - Plate C	H06	CH06	MMV1579847	10 mM	ANTIBACTERIALS		None	IAP 1	Cc1ccn2c(C(=O)NCc3ccccc3)c(C)nc2c1	CHEMBL1951792		279.3	C17 H17 N3 O	72.4777	55.753	57.5297	61.9201	7.50046	90.1939	66.0547	92.4525	82.9004	11.9473
PandemicResponseBox - Plate C	H07	CH07	MMV565773	10 mM	ANTIBACTERIALS		None	NSC 84094	Oc1c(ccc2cccnc12)C(Nc3ccccn3)c4ccccc4	CHEMBL1688558		327.4	C21H17N3O	9.07764	8.23945	17.7514	11.6895	4.30004	9.66694	6.45633	30.0835	15.4022	10.4636	16.5	15.9	16.62	16.34	0.31496	24.2	24.9	24.4	24.5	0.294392	Cidal	IC50 too high, not further tested
PandemicResponseBox - Plate C	H08	CH08	MMV1582496	10 mM	ANTIBACTERIALS		None		Fc1c(Cl)c(NCc2ccccc2)c(C#N)c(F)c1C#N	CHEMBL2377512	Bioorganic & Medicinal Chemistry Letters (2013), 23(8), 2399-2403.	303.7	C15 H8 Cl F2 N3	-0.676212	1.2444	5.71655	2.09491	2.67823	2.0039	-0.679614	13.6033	4.97585	6.19809	13.2	15.78	16.52	15.1667	1.42308	23.1	23.6	24.2	23.6333	0.449691	Static	IC50 too high, not further tested
PandemicResponseBox - Plate C	H09	CH09	MMV1580852	10 mM	ANTIBACTERIALS		None		CCCCc1ccc(cc1)c2cc(cc(n2)c3ccc(Cl)cc3)C(=O)O	CHEMBL45841		365.9	C22 H20 Cl N O2	5.06135	-0.471365	7.61679	4.06892	3.37572	3.56248	69.0941	28.6628	33.7731	26.9961
PandemicResponseBox - Plate C	H10	CH10	MMV975972	10 mM	ANTIBACTERIALS		None		NC1=CC(=NNC1=O)c2nc3ccccc3[nH]2	CHEMBL2165174		227.2	C11 H9 N5 O	104.608	90.7283	91.3539	95.5634	6.40059	99.0259	101.338	90.7476	97.0372	4.54643
PandemicResponseBox - Plate C	H11	CH11	MMV1782402	10 mM	ANTIBACTERIALS		None		Cc1cc(C)n2nc(nc2n1)C(=O)NS(=O)(=O)c3c(C)cccc3OC(F)(F)F	CHEMBL3260395		429.4	C16 H14 F3 N5 O4 S	99.0139	92.576	81.9794	91.1898	7.02303	98.2466	98.8272	91.3159	96.1299	3.41224
PandemicResponseBox - Plate D	A02	DA02	MMV1782411	10 mM	ANTIBACTERIALS		None		OB(O)CNS(=O)(=O)c1ccc(cc1C(F)(F)F)c2nnn[nH]2	CHEMBL3613796		351.1	C9 H9 B F3 N5 O4 S	91.5168	83.6572	90.2402	88.4714	3.44384	61.3982	111.716	78.7292	83.9479	20.8711
PandemicResponseBox - Plate D	A03	DA03	MMV1593515	10 mM	ANTIVIRALS		None	Vorapaxar	CCOC(=O)N[C@@H]1CC[C@@H]2[C@@H](C1)C[C@@H]3[C@@H]([C@@H](C)OC3=O)[C@H]2\C=C\c4ccc(cn4)c5cccc(F)c5	CHEMBL493982	US 20140378502 A1	492.6	C29 H33 F N2 O4	71.5403	65.1618	81.9858	72.896	6.93493	68.2156	80.2786	59.1389	69.211	8.6589
PandemicResponseBox - Plate D	A04	DA04	MMV394033	10 mM	ANTIVIRALS		None		ClC4=C(OCC(O)C[N]2[C](=N)[N](CCN1CCCCC1)C3=C2C=CC=C3)C=CC(=C4)Cl	CHEMBL1185172		463.4	C23H28Cl2N4O2	-5.35575	-3.07952	-0.0169147	-2.81739	2.18744	-10.2572	-2.82774	-0.144046	-4.40966	4.27753	18.7	16.3	16.38	17.1267	1.11299	>25	23.5	23.7	23.6	0.1	Cidal	IC50 too high, not further tested
PandemicResponseBox - Plate D	A05	DA05	MMV690547	10 mM	ANTIVIRALS		None	Resiquimod	O(CC1=NC3=C([N]1CC(O)(C)C)C2=CC=CC=C2N=C3N)CC	CHEMBL383322	Antimicrob. Agents Chemother. (2007) 51:2969-2978	314.4	C17 H22 N4 O2	96.9898	86.2082	87.9398	90.3793	4.72752	95.3402	110.843	87.6921	97.9585	9.631
PandemicResponseBox - Plate D	A06	DA06	MMV1580794	10 mM	ANTIVIRALS		None	Emricasan	C[C@H](NC(=O)C(=O)Nc1ccccc1C(C)(C)C)C(=O)N[C@@H](CC(=O)O)C(=O)COc2c(F)c(F)cc(F)c2F	CHEMBL197672		569.5	C26 H27 F4 N3 O7	64.1517	60.6974	87.8045	70.8845	12.047	71.1166	-10.5416	70.0224	43.5325	38.2388
PandemicResponseBox - Plate D	A07	DA07	MMV1580491	10 mM	ANTIVIRALS		None	Rupintrivir	FC3=CC=C(C[C@@H](C(=O)N[C@H](\C=C\C(=O)OCC)C[C@H]1C(=O)NCC1)CC(=O)[C@@H](NC(=O)C2=NOC(=C2)C)C(C)C)C=C3	CHEMBL20210		598.7	C31 H39 F N4 O7	99.7263	86.7184	95.3823	93.9424	5.40718	96.2105	112.153	79.8816	96.0817	13.1751
PandemicResponseBox - Plate D	A08	DA08	MMV1782101	10 mM	ANTIVIRALS		None		O=C2N(C1=CC=NC=C1)CCN2CCCCOC3=CC=C(\C=N\OCC)C=C3	NA	US 20050267164	382.5	C21 H26 N4 O3	73.4558	71.6671	75.7612	73.628	1.67583	74.4528	71.5459	71.5589	72.5192	1.36728
PandemicResponseBox - Plate D	A09	DA09	MMV056052	10 mM	ANTIVIRALS		None	NSC 727447	S1C(=C(C(=O)N)C2=C1CCCCC2)N	CHEMBL1493884		210.3	C10H14N2OS	86.1806	80.0856	87.9398	84.7353	3.36536	93.8897	104.439	87.9481	95.4257	6.81946
PandemicResponseBox - Plate D	A10	DA10	MMV1782115	10 mM	ANTIVIRALS		None		S2C1=C(NC(C)CNC1=O)C3=C2C=CC(=C3)OC	NA for racemic	WO 2002014324	262.3	C13 H14 N2 O2 S	-3.16654	-0.400884	1.06563	-0.83393	1.7547	57.6269	74.6023	27.1287	53.1193	19.6414
PandemicResponseBox - Plate D	A11	DA11	MMV1593513	10 mM	ANTIVIRALS		None	N-Nonyldeoxynojirimycin	O[C@@H]1[C@@H](O)[C@@H](N(CCCCCCCCC)C[C@H]1O)CO	CHEMBL408500		289.4	C15 H31 N O4	91.6536	84.55	86.1806	87.4614	3.03816	92.004	103.566	85.1312	93.567	7.60662
PandemicResponseBox - Plate D	B02	DB02	MMV214956	10 mM	ANTIVIRALS		None		BrC3=CC=C(NC(=O)CC2SC1=NC=N[N]1C2=O)C=C3	CHEMBL243652	US 8563580,WO 2010039538	353.2	C12H9BrN4O2S	-7.27131	-0.018222	3.90731	-1.12741	4.63056	56.1763	60.0478	73.4795	63.2346	7.41469
PandemicResponseBox - Plate D	B03	DB03	MMV1581032	10 mM	ANTIVIRALS	1	Free Base/Acid	ABX 464	ClC1=CC=CC2=CC=C(N=C12)NC3=CC=C(OC(F)(F)F)C=C3	NA	Journal of Antimicrobial Chemotherapy (2017), 72(3), 820-828;WO 2017158201	338.7	C16 H10 Cl F3 N2 O	-4.67162	1.00221	5.80176	0.710783	4.2807	-12.433	8.52479	2.92894	-0.326416	8.86021	>25	>25	>25	> 25		>25	>25	>25	> 25		Static	IC50 too high, not further tested
PandemicResponseBox - Plate D	B04	DB04	MMV1634404	10 mM	ANTIVIRALS		None		ClC2=CC=C(OC1=CC=C([S](=O)(=O)C)C=C1)C=C2	CHEMBL138993		282.7	C13 H11 Cl O3 S	44.1751	48.9625	58.9817	50.7065	6.16927	89.9733	98.0351	67.9738	85.3274	12.7046
PandemicResponseBox - Plate D	B05	DB05	MMV1165877	10 mM	ANTIVIRALS		None		FC5=CC=C(C(=O)N3C1(N(C(=O)C2=C1C=CC=C2)CC3)C4=CC=CC=C4)C=C5	CHEMBL1459098	Bioorganic & Medicinal Chemistry Letters (2015), 25(4), 969-975	372.4	C23H17FN2O2	85.3597	71.6671	71.1604	76.0624	6.57743	89.9733	95.5609	82.0583	89.1975	5.53965
PandemicResponseBox - Plate D	B06	DB06	MMV001793	10 mM	ANTIVIRALS		None	Fenretinide	O=C(NC1=CC=C(O)C=C1)\C=C(\C=C\C=C(\C=C\C2=C(CCCC2(C)C)C)C)C	CHEMBL7301	WO2018146110;Antiviral Research (2017)147, 124-130;US 20160074346	391.6	C26H33NO2	58.9523	58.2739	68.7246	61.9836	4.77465	69.0859	68.9261	66.1812	68.0644	1.33323
PandemicResponseBox - Plate D	B07	DB07	MMV1580492	10 mM	ANTIVIRALS		None	Ozanimod	O3N=C(C1=C2C(=CC=C1)[C@@H](NCCO)CC2)N=C3C4=CC(=C(OC(C)C)C=C4)C#N	CHEMBL3707247	WO2011060389A1	404.5	C23 H24 N4 O3	-1.25098	-2.44175	12.0264	2.77789	6.55772	-14.6087	-6.46637	0.368118	-6.90233	6.12205	>25	>25	>25	> 25		>25	>25	>25	> 25		Cidal	IC50 too high, not further tested
PandemicResponseBox - Plate D	B08	DB08	MMV1633969	10 mM	ANTIVIRALS		None		O=[C]2N=C1OC(=CC1=C[N]2[C@@H]3O[C@H](CO)[C@H](C3)O)C4=CC=C(CCC)C=C4	CHEMBL147162		370.4	C20 H22 N2 O5	94.6638	87.7389	69.4012	83.9346	10.6584	96.7907	99.054	80.2657	92.0368	8.37456
PandemicResponseBox - Plate D	B09	DB09	MMV1580504	10 mM	ANTIVIRALS		None		O(C1=C(C=CC=C1)CNC2=CC=C(O)C=C2)CC3=CC=CC=C3	CHEMBL1465049		305.4	C20 H19 N O2	2.16966	4.70127	17.3038	8.05824	6.61878	86.202	84.3539	73.7356	81.4305	5.49317
PandemicResponseBox - Plate D	B10	DB10	MMV1782114	10 mM	ANTIVIRALS		None		FC(F)(F)c1ccc(cc1)C(=O)NN2C(=O)[C@@H]3C4C=CC([C@H]5C[C@@H]45)[C@@H]3C2=O	CHEMBL1242629		376.3	C19 H15 F3 N2 O3	90.0117	78.4274	84.9628	84.4673	4.74222	95.1952	94.5421	80.6498	90.129	6.70811
PandemicResponseBox - Plate D	B11	DB11	MMV1593511	10 mM	ANTIVIRALS	3	Hydrate	Peramivir	CCC(CC)[C@H](NC(=O)C)[C@@H]1[C@H](O)[C@H](C[C@H]1NC(=N)N)C(=O)O	CHEMBL139367		382.46	C15 H28 N4 O4	95.6216	83.2745	88.3457	89.0806	5.06739	97.0808	98.3262	82.6985	92.7018	7.09171
PandemicResponseBox - Plate D	C02	DC02	MMV1634395	10 mM	ANTIVIRALS		None		FC3=CC1=C([NH][C](C(=C1OCC2CCC2)CC)=O)C=C3	CHEMBL188868	Journal of Medicinal Chemistry (2004), 47(24), 5923-5936	275.3	C16 H18 F N O2	62.9203	45.1359	58.8464	55.6342	7.60745	59.3675	71.5459	70.4065	67.1066	5.49215
PandemicResponseBox - Plate D	C03	DC03	MMV1580799	10 mM	ANTIVIRALS		None	Palomid 529	O=[C]3OC1=C(C=C(OC)C(=C1)OCC2=CC=C(OC)C=C2)C4=C3C=C(C(O)C)C=C4	CHEMBL2141712	WO2012103524	406.4	C24 H22 O6	90.2854	87.1011	97.0061	91.4642	4.12871	99.9819	103.275	84.1069	95.7879	8.36835
PandemicResponseBox - Plate D	C04	DC04	MMV1634388	10 mM	ANTIVIRALS		None		S2C(=C(N(C(=O)[C@H]1CC[C@H](C)CC1)C(C)C)C=C2C3=CC=CC=C3)C(=O)O	CHEMBL352911		385.5	C22 H27 N O3 S	83.3073	68.0956	76.979	76.1273	6.23929	89.6832	99.1995	81.162	90.0149	7.36752
PandemicResponseBox - Plate D	C05	DC05	MMV1580497	10 mM	ANTIVIRALS		None	Boceprevir	O=C(NC(C)(C)C)N[C@H](C(=O)N3[C@H](C(=O)NC(C(=O)C(=O)N)CC1CCC1)[C@H]2C(C)(C)[C@H]2C3)C(C)(C)C	CHEMBL218394		519.7	C27 H45 N5 O5	98.4949	87.8664	94.5704	93.6439	4.38824	89.3931	98.0351	76.8086	88.0789	8.71539
PandemicResponseBox - Plate D	C06	DC06	MMV251679	10 mM	ANTIVIRALS		None		[S](=O)(=O)(NC1=CC=C(O)C=C1)C2=CC=CC3=CC=CN=C23	CHEMBL1530310		300.3	C15H12N2O3S	98.3581	87.2287	89.293	91.6266	4.83393	84.8965	92.9411	81.29	86.3759	4.87018
PandemicResponseBox - Plate D	C07	DC07	MMV690621	10 mM	ANTIVIRALS		None		ClC4=CC1=C([NH]C2=C1CCCC2NC(=O)C3=NC=CC=C3)C=C4	NA for racemic	WO 2006118607 A2	325.8	C18 H16 Cl N3 O	-4.94527	-2.05908	5.66644	-0.445971	4.47986	75.1781	91.7767	70.1504	79.0351	9.24052
PandemicResponseBox - Plate D	C08	DC08	MMV596723	10 mM	ANTIVIRALS		None		O=C(N2CCN(C1=CC=CC=C1)CC2)C3=CC(=NC4=CC=CC=C34)O	CHEMBL1537296		333.4	C20H19N3O2	83.7177	80.4683	74.408	79.5313	3.85801	85.3317	92.7955	66.3092	81.4788	11.1509
PandemicResponseBox - Plate D	C09	DC09	MMV001961	10 mM	ANTIVIRALS		None	Aciclovir	O(C[N]2C1=NC(=NC(=C1N=C2)O)N)CCO	CHEMBL184		225.2	C8H11N5O3	88.3698	78.9377	84.9628	84.0901	3.8998	88.6679	94.5421	87.8201	90.3433	2.98904
PandemicResponseBox - Plate D	C10	DC10	MMV018362	10 mM	ANTIVIRALS		None	Cinchophen	O=C(O)C1=CC(=NC2=CC=CC=C12)C3=CC=CC=C3	CHEMBL348000		249.3	C16H11NO2	90.9695	79.703	93.0819	87.9181	5.87264	97.3709	94.6876	82.9545	91.671	6.26008
PandemicResponseBox - Plate D	C11	DC11	MMV637306	10 mM	ANTIVIRALS		None	Didanosine	O3[C@@H]([N]2C1=NC=NC(=C1N=C2)O)CC[C@H]3CO	CHEMBL1460		236.2	C10H12N4O3	90.2854	80.4683	91.1874	87.3137	4.85441	101.287	91.049	83.2106	91.849	7.40143
PandemicResponseBox - Plate D	D02	DD02	MMV1634071	10 mM	ANTIVIRALS		None	Vapendavir	O1N=C(OCC)C4=C1C=C(OCCC3CCN(C2=NN=C(C)C=C2)CC3)C=C4	CHEMBL2062774	ACS Med. Chem. Lett., (2012) 3:4:303	382.5	C21 H26 N4 O3	92.3378	69.4987	75.8965	79.2443	9.61984	71.6968	84.7905	64.6447	73.7107	8.34687
PandemicResponseBox - Plate D	D03	DD03	MMV001726	10 mM	ANTIVIRALS		None	Fusaric acid	O=C(O)C1=NC=C(CCCC)C=C1	CHEMBL24510	WO 2003006062, US 20100015174	179.2	C10H13NO2	91.2432	61.7179	69.8072	74.2561	12.4574	92.5842	103.857	77.4488	91.2967	10.8195
PandemicResponseBox - Plate D	D04	DD04	MMV180402	10 mM	ANTIVIRALS	1	Hydrochloric acid	2-Adamantanamine	NC2C1CC3CC(C1)CC2C3	CHEMBL1170792	J. Med. Chem. (2014) 57:4629-4639	187.7	C10H17N	78.9289	67.8405	87.1279	77.9657	7.90345	84.6064	88.7202	76.0403	83.1223	5.28185
PandemicResponseBox - Plate D	D05	DD05	MMV1580495	10 mM	ANTIVIRALS		None	6-Azacytidine	O=[C]1N=C(N)C=N[N]1C2OC(CO)C(C2O)O	CHEMBL1464327		244.2	C8 H12 N4 O5	88.7803	84.1674	72.9195	81.9557	6.66133	81.9955	95.852	83.9789	87.2754	6.11833
PandemicResponseBox - Plate D	D06	DD06	MMV003291	10 mM	ANTIVIRALS		None	Leflunomide	FC(F)(F)C2=CC=C(NC(=O)C1=C(ON=C1)C)C=C2	CHEMBL960		270.2	C12H9F3N2O2	55.9421	52.4064	79.0088	62.4525	11.7957	82.1405	92.3589	81.5461	85.3485	4.96302
PandemicResponseBox - Plate D	D07	DD07	MMV1782112	10 mM	ANTIVIRALS		None		O=[C]1[N](C=CC=C1NC(=O)C2=NOC(=C2)C)[C@H](C(=O)N[C@H](\C=C\C(=O)OCC)C[C@H]3C(=O)NCC3)CC	CHEMBL141816	Journal of Medicinal Chemistry (2003), 46(21), 4572-4585	513.5	C25 H31 N5 O7	81.939	76.6417	46.5325	68.3711	15.5929	76.9187	89.5935	109.715	92.0758	13.5036
PandemicResponseBox - Plate D	D08	DD08	MMV1581378	10 mM	ANTIVIRALS		None		IC1=C(N)C=CC2=C1C=C[C](O2)=O	NA	US 5482975	287.1	C9 H6 I N O2	75.3714	66.1823	53.1631	64.9056	9.11134	75.7583	85.5182	80.1376	80.4714	3.99147
PandemicResponseBox - Plate D	D09	DD09	MMV003738	10 mM	ANTIVIRALS		None	Rolipram	O=C1NCC(C1)C2=CC(=C(OC)C=C2)OC3CCCC3	CHEMBL63	Bioorganic & Medicinal Chemistry Letters (2018), 28(3), 452-458;Virus Genes (2012), 44(3), 374-381	275.3	C16H21NO3	78.1079	62.9934	84.0156	75.039	8.85236	73.0023	88.2836	90.8931	84.0597	7.89098
PandemicResponseBox - Plate D	D10	DD10	MMV1634556	10 mM	ANTIVIRALS		None		FC(F)(F)C1=NC(=NO1)C3=CC(=C(OCCCC2=CC(=NO2)CC)C(=C3)C)C	CHEMBL285833	Journal of Medicinal Chemistry (1995), 38(8), 1355-71,US 5464848	395.4	C19 H20 F3 N3 O3	76.466	74.6008	68.048	73.0383	3.60986	70.6815	104.73	85.5154	86.9757	13.9386
PandemicResponseBox - Plate D	D11	DD11	MMV1581377	10 mM	ANTIVIRALS		None	Ezetimibe	FC4=CC=C(N2C(=O)[C@H](CC[C@H](O)C1=CC=C(F)C=C1)[C@H]2C3=CC=C(O)C=C3)C=C4	CHEMBL1138		409.4	C24 H21 F2 N O3	-3.71384	57.6362	77.385	43.7691	34.5299	82.7208	93.6688	99.2157	91.8684	6.85333
PandemicResponseBox - Plate D	E02	DE02	MMV1633962	10 mM	ANTIVIRALS		None		O(C1=C(C=CC=C1)CC)CCN2CCCCCC2	NA	European Journal of Medicinal Chemistry (2018), 157, 1017-1030;Journal of Medicinal Chemistry (2018), 61(1), 98-118	247.4	C16 H25 N O	61.1415	62.7383	60.6055	61.4951	0.905887	47.9084	69.7994	62.468	60.0586	9.09789
PandemicResponseBox - Plate D	E03	DE03	MMV690653	10 mM	ANTIVIRALS		None	Letermovir	FC3=C2N=C(N(C1=C(OC)C=CC(=C1)C(F)(F)F)[C@H](C2=CC=C3)CC(=O)O)N5CCN(C4=CC(=CC=C4)OC)CC5	CHEMBL1241951		572.6	C29 H28 F4 N4 O4	86.5911	87.2287	86.4513	86.757	0.338356	89.6832	103.42	80.0096	91.0377	9.60525
PandemicResponseBox - Plate D	E04	DE04	MMV642550	10 mM	ANTIVIRALS		None		S1C(=NC=C1)NC(C3=C(O)C2=NC=CC=C2C=C3)C4=CC(=CC=C4)O	CHEMBL1426340	Antiviral Research (2013), 97(1), 74-80,Journal of Medicinal Chemistry (2013), 56(6), 2311-2322	349.4	C19H15N3O2S	4.63253	8.65544	10.8085	8.03217	2.55957	-5.32546	6.9238	2.03265	1.21033	5.03443	>25	>25	>25	> 25		>25	>25	>25	> 25		Cidal	IC50 too high, not further tested
PandemicResponseBox - Plate D	E05	DE05	MMV1645152	10 mM	ANTIVIRALS		None		BrC1=C([NH]C(=N[C]1=O)N)C2=CC(=CC=C2)Cl	CHEMBL56530		300.5	C10 H7 Br Cl N3 O	87.5489	77.5346	62.2294	75.7709	10.4116	79.6747	91.3401	82.5704	84.5284	4.95954
PandemicResponseBox - Plate D	E06	DE06	MMV009948	10 mM	ANTIVIRALS		None	Imatinib	O=C(NC1=CC(=C(C)C=C1)NC2=NC(=CC=N2)C3=CN=CC=C3)C5=CC=C(CN4CCN(C)CC4)C=C5	CHEMBL941	US8293745	493.6	C29H31N7O	-5.21892	52.534	70.2131	39.1761	32.211	70.1013	77.8043	87.436	78.4472	7.09145
PandemicResponseBox - Plate D	E07	DE07	MMV1782107	10 mM	ANTIVIRALS		None		O=[C]2[N](C=C(NC1=CC=CC=C1)[C]([NH]2)=O)CC3=CC(=CC=C3)OC4=CC=CC=C4	CHEMBL1290407		385.4	C23 H19 N3 O3	90.559	77.9172	47.0737	71.85	18.2638	75.4682	83.9172	115.733	91.7062	17.3362
PandemicResponseBox - Plate D	E08	DE08	MMV1581031	10 mM	ANTIVIRALS	1	Free Base/Acid	HBF 0259	ClC1=C(C(=CC=C1)F)C3[N]2N=NN=C2NC(C3)C4=CC=C(Cl)C=C4	CHEMBL550956		364.2	C16 H12 Cl2 F N5	78.3815	62.4832	76.3024	72.3891	7.05574	68.9409	81.443	72.3271	74.237	5.27961
PandemicResponseBox - Plate D	E09	DE09	MMV690540	10 mM	ANTIVIRALS		None	Bropirimine	BrC1=C(O)N=C(N)N=C1C2=CC=CC=C2	CHEMBL37387	US-04507302	266.1	C10 H8 Br N3 O	87.1384	80.2132	86.9926	84.7814	3.23074	75.9033	90.9034	86.7958	84.5342	6.32913
PandemicResponseBox - Plate D	E10	DE10	MMV1634401	10 mM	ANTIVIRALS		None		O(C1=C(C=CC(=C1)C)C)CCCCCCN2[C@@H]([C@@H](O)[C@H](O)[C@H](C2)O)CO	CHEMBL1652119		367.5	C20 H33 N O5	83.4441	82.7643	80.4973	82.2352	1.25985	64.4443	87.5559	96.1428	82.7143	13.386
PandemicResponseBox - Plate D	E11	DE11	MMV002780	10 mM	ANTIVIRALS		None	Noscapine	O=C4OC(C1N(CCC2=CC3=C(C(=C12)OC)OCO3)C)C5=CC=C(C(=C45)OC)OC	CHEMBL402487		413.4	C22H23NO7	72.9085	68.2231	76.7084	72.6133	3.47038	86.6371	81.2974	78.089	82.0079	3.52574
PandemicResponseBox - Plate D	F02	DF02	MMV1633678	10 mM	ANTIVIRALS	1	Hydrochloric acid	Topotecan	O=[C]1[N]5C(=CC2=C1COC([C@]2(O)CC)=O)C4=NC3=CC=C(C(=C3C=C4C5)CN(C)C)O	CHEMBL84	Antimicrobial Agents and Chemotherapy (1997), 41(5), 977-981	457.9	C23 H23 N3 O5	94.8006	86.7184	86.8572	89.4588	3.77769	86.9272	109.824	107.666	101.473	10.3228
PandemicResponseBox - Plate D	F03	DF03	MMV1580484	10 mM	ANTIVIRALS		None		S(C2=C(C(=O)NC1=C(OC)C=CC=C1)C=CC=C2)C3=CC=C([N](=O)=O)C=C3	CHEMBL1213418		380.4	C20 H16 N2 O4 S	60.8679	55.978	64.3945	60.4134	3.45102	65.8948	69.6538	60.1633	65.2373	3.9023
PandemicResponseBox - Plate D	F04	DF04	MMV1580798	10 mM	ANTIVIRALS		None	PF-3450074	O=C(N(C1=CC=CC=C1)C)[C@@H](NC(=O)CC2=C([NH]C3=C2C=CC=C3)C)CC4=CC=CC=C4	CHEMBL1229713		425.5	C27 H27 N3 O2	87.2752	79.5754	80.4973	82.4493	3.43312	85.6218	92.9411	77.5768	85.3799	6.27475
PandemicResponseBox - Plate D	F05	DF05	MMV1633677	10 mM	ANTIVIRALS		None	Ro-24-7429	F[C@H]1[C@@H](O[C@@H]([C@H]1O)CO)[N]3C2=C([C](=O)[NH]C(=N2)N)N=C3	CHEMBL308759		285.2	C10 H12 F N5 O4	85.7701	80.2132	84.6922	83.5585	2.40607	76.3385	91.1945	88.0762	85.2031	6.39617
PandemicResponseBox - Plate D	F06	DF06	MMV1174026	10 mM	ANTIVIRALS		None		O(C1=CC=C(N)C=C1)C2=CC=C(C(C)(C)C)C=C2	CHEMBL1459578		241.3	C16H19NO	-4.12432	6.23192	5.12517	2.41092	4.64315	108.105	51.7517	62.2119	74.0228	24.475
PandemicResponseBox - Plate D	F07	DF07	MMV1782106	10 mM	ANTIVIRALS		None		O=[C]1[NH]C(=C(CC)C=C1CCC(=O)NC2=C(O)C=CC=C2)C	CHEMBL172773		300.4	C17 H20 N2 O3	83.7177	82.8918	85.0981	83.9026	0.910139	84.8965	85.3727	105.49	91.9197	9.59748
PandemicResponseBox - Plate D	F08	DF08	MMV1580797	10 mM	ANTIVIRALS		None	RWJ-67657	FC4=CC=C(C2=C([N](CCCC1=CC=CC=C1)C(=N2)C#CCCO)C3=CC=NC=C3)C=C4	CHEMBL190333	WO 2018007788	425.5	C27 H24 F N3 O	53.2056	58.2739	61.4175	57.6323	3.38302	61.9784	74.7479	66.4373	67.7212	5.29159
PandemicResponseBox - Plate D	F09	DF09	MMV614278	10 mM	ANTIVIRALS		None		ClC1=C(C(=CC=C1)F)C3[N]2N=CN=C2NC(=C3)C4=CC=C(OC)C=C4	CHEMBL1814197		356.8	C18H14ClFN4O	55.8053	80.5959	60.3349	65.5787	10.7785	71.8419	68.7805	71.6869	70.7698	1.40804
PandemicResponseBox - Plate D	F10	DF10	MMV1634394	10 mM	ANTIVIRALS		None		[S](=O)(=O)(C3=CC=C(OCCC2CCN(C1=NN=C(C)C=C1)CC2)C=C3)C	CHEMBL1835916		375.5	C19 H25 N3 O3 S	52.7952	75.2386	63.7179	63.9172	9.16358	79.0945	80.8608	100.752	86.9025	9.81976
PandemicResponseBox - Plate D	F11	DF11	MMV1580801	10 mM	ANTIVIRALS		None		ClC3=CC2=C(C1=CC=CC=C1)C(=C(C)N=C2C=C3)CC(=O)O	CHEMBL1422607	Nature Chemical Biology (2010), 6(6), 442-448,ACS Medicinal Chemistry Letters (2014), 5(4), 422-427.	311.8	C18 H14 Cl N O2	85.7701	76.7692	87.5338	83.3577	4.71408	87.3624	94.251	76.6805	86.098	7.2286
PandemicResponseBox - Plate D	G02	DG02	MMV690480	10 mM	ANTIVIRALS		None	CP 96345	O(C1=C(C=CC=C1)CN[C@@H]2[C@@H](N3CCC2CC3)C(C4=CC=CC=C4)C5=CC=CC=C5)C	CHEMBL16192	Biological Psychiatry (2008), 63(9), 899-905	412.6	C28 H32 N2 O	-1.66145	2.78796	81.9858	27.7041	38.4259	61.3982	106.913	81.162	83.1579	18.635
PandemicResponseBox - Plate D	G03	DG03	MMV1580478	10 mM	ANTIVIRALS		None	Tenofovir	[P](=O)(O)(O)CO[C@@H](C[N]2C1=NC=NC(=C1N=C2)N)C	CHEMBL483		287.2	C9 H14 N5 O4 P	94.527	87.6113	84.8275	88.9886	4.07781	98.0962	110.115	89.4846	99.2321	8.46068
PandemicResponseBox - Plate D	G04	DG04	MMV1580800	10 mM	ANTIVIRALS		None		ClC2=C(OC1=C(C#N)C=C([N](=O)=O)C=C1)C=CC=C2	CHEMBL137710		274.7	C13 H7 Cl N2 O3	3.12744	3.42573	51.6746	19.4092	22.8153	54.7258	82.6073	63.1082	66.8138	11.6803
PandemicResponseBox - Plate D	G05	DG05	MMV1593520	10 mM	ANTIVIRALS		None	Navuridine	OC[C@H]1O[C@H](C[C@@H]1N=[N+]=[N-])[N]2C=C[C](=O)[NH][C]2=O	CHEMBL591804		253.2	C9 H11 N5 O4	91.5168	80.0856	89.4283	87.0102	4.97012	94.3249	107.059	99.984	100.456	5.20937
PandemicResponseBox - Plate D	G06	DG06	MMV003820	10 mM	ANTIVIRALS		None	Seliciclib	OC[C@H](NC2=NC(=C1N=C[N](C1=N2)C(C)C)NCC3=CC=CC=C3)CC	CHEMBL14762		354.4	C19H26N6O	48.1431	50.7482	60.4702	53.1205	5.30474	85.4767	62.3765	43.5179	63.7904	17.1588
PandemicResponseBox - Plate D	G07	DG07	MMV1782105	10 mM	ANTIVIRALS		None		BrC3=CC1=C(O[C](=O)C(=C1)CSC2=NC=C[NH]2)C=C3	NA	Molecules (2016), 21(2), 228/1-228/17.	337.2	C13 H9 Br N2 O2 S	62.7834	59.4219	68.454	63.5531	3.72728	77.0637	83.9172	78.6012	79.8607	2.93627
PandemicResponseBox - Plate D	G08	DG08	MMV001761	10 mM	ANTIVIRALS		None	Ganciclovir	O(C(CO)CO)C[N]2C1=NC(=NC(=C1N=C2)O)N	CHEMBL182		255.2	C9H13N5O4	93.4324	85.1878	82.5271	87.0491	4.64253	86.202	64.2686	58.3707	69.6138	11.9742
PandemicResponseBox - Plate D	G09	DG09	MMV1580489	10 mM	ANTIVIRALS	1	Iodide	UCB-35625	CC[N+]1(CCC(CC1)NC(=O)C2C3=C(OC4=C2C=C(Cl)C=C4)C=CC(=C3)Cl)C\C5=C\CCCCCC5	CHEMBL331897		655.4	C30 H37 Cl2 N2 O2	-9.18686	-1.42132	4.5839	-2.00809	5.63718	90.2634	102.401	88.5883	93.7511	6.15487
PandemicResponseBox - Plate D	G10	DG10	MMV1633964	10 mM	ANTIVIRALS		None		FC(F)(F)C1=CC(=CC=C1)C(=O)NCCN2CCCCC2	NA	Journal of Virology (1999), 73(1), 140-151,Current Pharmaceutical Design (2015), 21(38), 5573-5588.	300.3	C15 H19 F3 N2 O	77.5606	90.5451	75.0846	81.0634	6.78031	87.7975	90.1757	82.3143	86.7625	3.29177
PandemicResponseBox - Plate D	G11	DG11	MMV010036	10 mM	ANTIVIRALS		None	Panobinostat	O=C(NO)\C=C\C3=CC=C(CNCCC1=C([NH]C2=C1C=CC=C2)C)C=C3	CHEMBL483254		349.4	C21H23N3O2	85.907	69.6262	75.6258	77.053	6.72276	98.2413	95.852	78.7292	90.9408	8.68983
PandemicResponseBox - Plate D	H02	DH02	MMV1593517	10 mM	ANTIVIRALS		None	Selinexor	FC(F)(F)C1=CC(=CC(=C1)C(F)(F)F)C3=N[N](\C=C\C(=O)NNC2=NC=CN=C2)C=N3	CHEMBL3545185		443.3	C17 H11 F6 N7 O	101.505	110.571	94.9763	102.351	6.39454	62.9938	117.975	90.2529	90.4072	22.4462
PandemicResponseBox - Plate D	H03	DH03	MMV1782102	10 mM	ANTIVIRALS		None		O(C1=C(OC)C=C(C(CCCC(C)C)(C)C)C=C1OC)C	NA	WO 2003080043	294.4	C18 H30 O3	90.2854	85.9531	75.4905	83.9097	6.2104	88.5228	83.044	63.4923	78.353	10.7435
PandemicResponseBox - Plate D	H04	DH04	MMV1580503	10 mM	ANTIVIRALS		None		O=C5C1=C(NC4=C(N(C1C3=CC=C(OCC2=CC=CC=C2)C=C3)C(=O)C)C=CC=C4)CC(C5)(C)C	CHEMBL1673157		466.6	C30 H30 N2 O3	99.3159	113.122	80.9032	97.7804	13.198	99.4017	107.35	94.6063	100.453	5.25543
PandemicResponseBox - Plate D	H05	DH05	MMV1581029	10 mM	ANTIVIRALS	1	Free Base/Acid		O=[N](=O)C1=CC(=CC=C1)NC(=O)NC2=C(C=CC=C2)C	CHEMBL2011807		271.3	C14 H13 N3 O3	95.6216	104.193	77.7909	92.5353	10.9974	95.7754	97.744	73.9917	89.1704	10.763
PandemicResponseBox - Plate D	H06	DH06	MMV639951	10 mM	ANTIVIRALS		None	Everolimus	O=C2N4C(C(=O)OC(C(CC1CC(OC)C(OCCO)CC1)C)CC(=O)C(\C=C(\C(O)C(OC)C(=O)C(C)CC(/C=C/C=C/C=C(/C(CC3OC(C2=O)(O)C(CC3)C)OC)C)C)C)C)CCCC4	CHEMBL1908360	Journal of Virology (2018), 92(19), e01138/1-e01138/16;Transplantation Proceedings (2017), 49(8), 1947-1955	958.2	C53H83NO14	69.2142	46.6665	39.3606	51.7471	12.7061	64.1542	62.231	57.7305	61.3719	2.69191
PandemicResponseBox - Plate D	H07	DH07	MMV1782104	10 mM	ANTIVIRALS		None		O=[C]1[N](C=CN=C1C(=O)N)[C@@H]2O[C@H](CO)[C@H]([C@H]2O)O	CHEMBL261459		271.2	C10 H13 N3 O6	97.1267	97.6881	63.4472	86.0873	16.0106	102.013	107.059	90.2529	99.7748	7.04115
PandemicResponseBox - Plate D	H08	DH08	MMV002015	10 mM	ANTIVIRALS		None	Clemizole	ClC4=CC=C(C[N]2C1=C(C=CC=C1)N=C2CN3CCCC3)C=C4	CHEMBL1407943		325.8	C19H20ClN3	3.9484	6.48703	4.44858	4.96133	1.09798	9.46979	-1.22674	11.7638	6.66894	5.66109	>25	>25	>25	> 25		>25	>25	>25	> 25		Cidal	IC50 too high, not further tested
PandemicResponseBox - Plate D	H09	DH09	MMV1580499	10 mM	ANTIVIRALS		None		ClC1=CC=C(S1)[S](=O)(=O)NC2=CN=C(OC)C=C2	CHEMBL1579180		304.8	C10 H9 Cl N2 O3 S2	64.5622	69.8813	50.8627	61.7687	8.01166	77.644	91.1945	86.2836	85.0407	5.60137
PandemicResponseBox - Plate D	H10	DH10	MMV1593516	10 mM	ANTIVIRALS		None	JNJ-872	FC3=C(N=C(C1=C[NH]C2=C1C=C(F)C=N2)N=C3)N[C@@H]4[C@@H](C(=O)O)C5CCC4CC5	CHEMBL3318007		399.4	C20 H19 F2 N5 O2	106.704	103.045	86.4513	98.7337	8.81251	98.8215	104.876	88.2042	97.3005	6.89058
PandemicResponseBox - Plate D	H11	DH11	MMV637879	10 mM	ANTIVIRALS		None	Saquinavir	O=C(N[C@H](C(=O)N[C@H]([C@H](O)CN2[C@H](C(=O)NC(C)(C)C)C[C@@H]1CCCC[C@@H]1C2)CC3=CC=CC=C3)CC(=O)N)C5=NC4=CC=CC=C4C=C5	CHEMBL114		670.8	C38 H50 N6 O5	101.779	95.2646	82.7977	93.2803	7.87497	98.2413	97.5985	81.5461	92.4619	7.72313
PandemicResponseBox - Plate E	A02	DH12	MMV617332	10 mM	ANTIVIRALS		None		O1C(=CC=C1)CNC4=CC3=C([N](C2=CC=C(OC)C=C2)C=N3)C=C4	CHEMBL1444012		319.4	C19H17N3O2	18.2568	3.6555	1.22951	7.71393	7.52043	70.3754	107.496	7.47292	61.7816	41.2841
PandemicResponseBox - Plate E	A03	EA03	MMV1593519	10 mM	ANTIVIRALS		None	MK-0608	O3[C@@H]([N]2C1=NC=NC(=C1C=C2)N)[C@@](O)(C)[C@@H]([C@H]3CO)O	CHEMBL236207		280.3	C12 H16 N4 O4	80.1874	92.3105	86.1773	86.2251	4.94935	94.3953	104.736	83.4296	94.1868	8.69937
PandemicResponseBox - Plate E	A04	EA04	MMV003297	10 mM	ANTIVIRALS		None	Mifepristone	CC#C[C@]1(O)CC[C@H]2[C@@H]3CCC4=CC(=O)CCC4=C3[C@H](C[C@]12C)c5ccc(cc5)N(C)C	CHEMBL1276308		429.6	C29H35NO2	84.5173	82.6179	73.8077	80.3143	4.66574	90.1737	94.9193	76.4982	87.1971	7.80938
PandemicResponseBox - Plate E	A05	EA05	MMV1634396	10 mM	ANTIVIRALS		None		ClC1=C(N=C3[N]1C=C(C2CC2)C=C3C(F)(F)F)C(=O)N5CC(=O)N([C@H]4CC[C@H](O)CC4)CC5	CHEMBL2170001		484.9	C22 H24 Cl F3 N4 O3	92.2587	90.6305	77.3845	86.7579	6.66123	99.4905	103.662	81.4079	94.8534	9.65872
PandemicResponseBox - Plate E	A06	EA06	MMV1580482	10 mM	ANTIVIRALS		None	URMC-099-C	N2=C1[NH]C=C(C1=CC(=C2)C4=CC=C(CN3CCN(C)CC3)C=C4)C6=CC5=C([NH]C=C5)C=C6	CHEMBL2436978	WO 2014085795 A1 20140605	421.5	C27 H27 N5	27.179	11.5388	10.1714	16.2964	7.71539	0.0623895	1.20512	7.32852	2.86534	3.19024	17.4	15.28	14.64	15.7733	1.17953	>25	22.8	22.18	22.49	0.31	Static	IC50 too high, not further tested
PandemicResponseBox - Plate E	A07	EA07	MMV1581035	10 mM	ANTIVIRALS	1	Free Base/Acid	Iniparib	NC(=O)C1=CC(=C(I)C=C1)[N](=O)=O	CHEMBL1170047	J. Am. Chem. Soc. 2016, 138, 3856?3862	292	C7 H5 I N2 O3	89.6345	93.0859	87.5186	90.0797	2.29454	97.1613	103.048	92.5271	97.5789	4.30545
PandemicResponseBox - Plate E	A08	EA08	MMV638198	10 mM	ANTIVIRALS		None	Betulinic acid	O=C(O)[C@]45[C@@H]([C@@H]3[C@@]([C@]2([C@@H]([C@@]1([C@H](C([C@@H](O)CC1)(C)C)CC2)C)CC3)C)(C)CC4)[C@H](C(=C)C)CC5	CHEMBL269277		456.7	C30H48O3	83.2052	80.1625	74.7019	79.3566	3.51793	65.717	92.3119	77.0758	78.3682	10.8957
PandemicResponseBox - Plate E	A09	EA09	MMV690706	10 mM	ANTIVIRALS		None	CTS 1027	ONC(=O)C1(CS(=O)(=O)c2ccc(Oc3ccc(Cl)cc3)cc2)CCOCC1	CHEMBL440498	WO 2013101552	425.9	C19 H20 Cl N O6 S	72.4461	62.845	70.231	68.5074	4.10475	85.6608	90.9315	69.4224	82.0049	9.15368
PandemicResponseBox - Plate E	A10	EA10	MMV1782353	10 mM	ANTIVIRALS		None		CC(C)(C)NC(=O)[C@@H]1CN(Cc2cnc3occc3c2)CCN1C[C@@H](O)C[C@@H](Cc4ccccc4)C(=O)N[C@@H]5[C@H](O)Cc6ccccc56	CHEMBL2062137		653.8	C38 H47 N5 O5	96.9822	84.6857	77.2355	86.3011	8.14209	102.548	101.208	87.6173	97.1243	6.74462
PandemicResponseBox - Plate E	A11	EA11	MMV1580843	2 mM	ANTIBACTERIALS		None		C[Si]1(C)CCN(Cc2cc(c3ccc(Cl)cc3)n(n2)c4ccc(Cl)cc4)CC1	CHEMBL3967768		430.4	C22 H25 Cl2 N3 Si	51.9775	70.7283	49.3666	57.3575	9.51451	56.5457	86.3301	60.1805	67.6855	13.267
PandemicResponseBox - Plate E	B02	EB02	MMV1580480	10 mM	ANTIVIRALS	1	Hydrochloric acid	PJ 34	O=[C]2[NH]C1=C(C=C(NC(=O)CN(C)C)C=C1)C3=C2C=CC=C3	CHEMBL372303	Journal of Medicinal Chemistry (2014), 57(6), 2247-2257.	331.8	C17 H17 N3 O2	87.1415	63.3619	78.7258	76.4098	9.84513	105.605	106.883	70.4332	94.3069	16.8893
PandemicResponseBox - Plate E	B03	EB03	MMV002505	10 mM	ANTIVIRALS		None	Metitepine	S3C1=C(C=C(SC)C=C1)C(N2CCN(C)CC2)CC4=C3C=CC=C4	CHEMBL93240		356.6	C20H24N2S2	3.82381	-0.0923105	7.63785	3.78978	3.15592	7.34117	101.361	6.6065	38.4363	44.4957
PandemicResponseBox - Plate E	B04	EB04	MMV1580487	10 mM	ANTIVIRALS		None	ST 161	O=C(NC3=CC=C(\C(=N\NC(=O)C2C(C1=CC=CC=C1)C2)C)C=C3)C4=CC=CO4			387.4	C23 H21 N3 O3	91.209	88.0458	76.4903	85.2484	6.32609	79.1099	93.6923	78.3755	83.7259	7.0537
PandemicResponseBox - Plate E	B05	EB05	MMV1634385	10 mM	ANTIVIRALS		None		FC(F)(F)C6=CC4=C([N](C12CC3CC(C1)CC(C2)C3)C(=N4)C5=CC=C(N)C=C5)C=C6	CHEMBL1092703		411.5	C24 H24 F3 N3	61.1621	52.2478	59.0537	57.4878	3.80397	107.934	85.4099	53.9711	82.4383	22.1302
PandemicResponseBox - Plate E	B06	EB06	MMV1580501	10 mM	ANTIVIRALS		None	NBD 556	ClC2=CC=C(NC(=O)C(=O)NC1CC(NC(C1)(C)C)(C)C)C=C2	CHEMBL254781		337.8	C17 H24 Cl N3 O2	76.9072	78.0947	69.0387	74.6802	4.01848	75.9072	89.3977	73.3213	79.5421	7.04849
PandemicResponseBox - Plate E	B07	EB07	MMV1593544	10 mM	ANTIVIRALS		None		O=C(NC1CCCCC1)C(N(C2=CC=C(C(C)C)C=C2)C(=O)CC3=C[NH]C4=C3C=CC=C4)C5=CC(=C(OC)C(=C5)OC)OC	CHEMBL3752642		597.7	C36 H43 N3 O5	98.0319	88.692	78.7258	88.4832	7.88306	107.497	105.963	81.2635	98.2411	12.0213
PandemicResponseBox - Plate E	B08	EB08	MMV637413	10 mM	ANTIVIRALS		None	Fludarabine	FC2=NC(=C1N=C[N](C1=N2)[C@H]3O[C@@H](CO)[C@@H]([C@@H]3O)O)N	CHEMBL1568		285.2	C10H12FN5O4	1.85567	1.97545	7.63785	3.82299	2.69796	3.41063	-4.00975	6.31769	1.90619	4.3483	1.8	0.68	2.4	1.62667	0.712804	20.6	1.28	4.8	8.89333	8.40167	Static	16	>16	>16	>16	>16	16	16	16	16	>16	16	0	MIC too high, did not perform in vivo work
PandemicResponseBox - Plate E	B09	EB09	MMV1782220	10 mM	ANTIVIRALS		None		CC(C)CCN1[C@H]2[C@@H]3CC[C@@H](C3)[C@H]2C(=C(C1=O)C4=NS(=O)(=O)c5cc(NS(=O)(=O)C)ccc5N4)O	CHEMBL1080267		522.6	C23 H30 N4 O6 S2	140.15	70.9868	127.31	112.816	30.0383	78.382	83.2626	89.2058	83.6168	4.42587
PandemicResponseBox - Plate E	B10	EB10	MMV1782349	10 mM	ANTIVIRALS		None		Cc1cc(CCOc2c(C)cc(cc2C)c3nnn(C)n3)on1	CHEMBL113564		313.4	C16 H19 N5 O2	44.8922	65.042	46.237	52.0571	9.19814	84.3506	90.0112	52.3827	75.5815	16.566
PandemicResponseBox - Plate E	B11	EB11	MMV690555	2 mM	ANTIVIRALS		None		FC(F)(F)C4=NC1=C(C=CC2=NC(=C[N]12)C3=NN=CO3)C(=C4)C(F)(F)F	CHEMBL3632725		373.2	C14 H5 F6 N5 O	87.0103	83.1349	73.0626	81.0693	5.87848	100.218	96.7599	77.9422	91.6402	9.78826
PandemicResponseBox - Plate E	C02	EC02	MMV1580494	10 mM	ANTIVIRALS		None	Telaprevir	O=C(N[C@H](C(=O)N[C@H](C(=O)N3[C@H](C(=O)N[C@H](C(=O)C(=O)NC1CC1)CCC)[C@H]2CCC[C@H]2C3)C(C)(C)C)C4CCCCC4)C5=NC=CN=C5	CHEMBL231813		679.8	C36 H53 N7 O6	96.0637	101.228	71.1252	89.4722	13.1435	89.8825	95.2261	72.4549	85.8545	9.72285
PandemicResponseBox - Plate E	C03	EC03	MMV1581034	10 mM	ANTIVIRALS	1	Hydrochloric acid	Danirixin	ClC3=C([S](=O)(=O)[C@@H]1CNCCC1)C(=C(NC(=O)NC2=C(C(=CC=C2)F)C)C=C3)O	CHEMBL3039531		478.4	C19 H21 Cl F N3 O4 S	82.8116	73.5715	76.3413	77.5748	3.87179	82.0214	88.9376	80.6859	83.8816	3.61642
PandemicResponseBox - Plate E	C04	EC04	MMV1580485	10 mM	ANTIVIRALS		None	Pocapavir	ClC3=C(OCC2=CC=C(COC1=C(Cl)C=CC=C1Cl)C=C2)C=CC(=C3)OC	CHEMBL1235858		423.7	C21 H17 Cl3 O3	89.8969	70.7283	73.2116	77.9456	8.51143	92.6484	89.3977	85.7401	89.2621	2.82196
PandemicResponseBox - Plate E	C05	EC05	MMV1633968	10 mM	ANTIVIRALS		None		FC(F)(F)C4=CC=C(NC1=N[NH]C2=NC(=NC(=C12)N)C3=CC=CC=C3)C=C4	NA	ChemMedChem (2015), 10(10), 1629-1634.	370.3	C18 H13 F3 N6	89.5033	93.9906	77.2355	86.9098	7.08182	147.239	104.889	80.2527	110.794	27.664
PandemicResponseBox - Plate E	C06	EC06	MMV1580496	10 mM	ANTIVIRALS		None	Triapine	S=C(N\N=C\C1=NC=CC=C1N)N	CHEMBL231616	WO 2002085358	195.2	C7 H9 N5 S	65.0984	56.6417	11.9598	44.5666	23.3136	65.1347	78.968	59.3141	67.8056	8.24295
PandemicResponseBox - Plate E	C07	EC07	MMV1593521	10 mM	ANTIVIRALS		None	Maribavir	ClC3=C(Cl)C=C2[N]([C@H]1O[C@@H](CO)[C@@H]([C@@H]1O)O)C(=NC2=C3)NC(C)C	CHEMBL515408		376.2	C15 H19 Cl2 N3 O4	90.8154	81.9718	72.4665	81.7512	7.49253	104.294	89.5511	87.0397	93.6284	7.61141
PandemicResponseBox - Plate E	C08	EC08	MMV658803	10 mM	ANTIVIRALS		None	Tipifarnib	ClC1=CC(=CC=C1)C2=C[C](=O)[N](C5=C2C=C([C@](N)(C3=CC=C(Cl)C=C3)C4=CN=C[N]4C)C=C5)C	CHEMBL289228		489.4	C27H22Cl2N4O	13.2709	45.0106	50.7079	36.3298	16.4702	0.790267	64.2437	66.2455	43.7598	30.395
PandemicResponseBox - Plate E	C09	EC09	MMV1782213	10 mM	ANTIVIRALS		None	RDEA 806	OC(=O)c1ccc(NC(=O)CSc2nnc(Br)n2c3ccc(C4CC4)c5ccccc35)c(Cl)c1	CHEMBL1630216	European Journal of Medicinal Chemistry (2015), 102, 167-179.	557.8	C24 H18 Br Cl N4 O3 S	63.5239	114.797	45.1937	74.505	29.4574	93.6675	82.0356	67.2563	80.9864	10.8078
PandemicResponseBox - Plate E	C10	EC10	MMV1782355	10 mM	ANTIVIRALS		None	Peldesine	NC1=Nc2c(Cc3cccnc3)c[nH]c2C(=O)N1	CHEMBL311300		241.2	C12 H11 N5 O	88.716	105.105	71.4232	88.4147	13.7521	97.7436	95.6862	78.5199	90.6499	8.61825
PandemicResponseBox - Plate E	C11	EC11	MMV1613559	2 mM	ANTIBACTERIALS	1	Sodium	Cilastatin	CC1(C)C[C@H]1C(=O)N\C(=C/CCCCSC[C@@H](N)C(O)=O)C(O)=O	CHEMBL766		380.4	C16 H25 N2 O5 S	93.1771	127.204	75.2981	98.5597	21.5296	103.275	95.3795	77.7978	92.1509	10.6488
PandemicResponseBox - Plate E	D02	ED02	MMV275100	10 mM	ANTIVIRALS		None		FC4=C([N]2[C](=O)C1=C(C=CC(=C1)[N](=O)=O)N=C2CN3CCN(CC)CC3)C=CC=C4	CHEMBL1399083		411.4	C21H22FN5O3	70.7404	69.8237	77.0864	72.5502	3.22938	83.0404	93.5389	67.1119	81.2304	10.8644
PandemicResponseBox - Plate E	D03	ED03	MMV1581033	10 mM	ANTIVIRALS	1	Free Base/Acid	Golotimod	O=C(O)[C@@H](NC(=O)CC[C@@H](N)C(=O)O)CC1=C[NH]C2=C1C=CC=C2	CHEMBL2103812		333.3	C16 H19 N3 O5	84.1237	28.5978	87.6677	66.7964	27.0492	91.1927	94.6126	87.1841	90.9965	3.03583
PandemicResponseBox - Plate E	D04	ED04	MMV098836	10 mM	ANTIVIRALS		None	DNDI1417411	COc1cc(NS(=O)(=O)c2ccc(C)cc2)c3ncccc3c1	CHEMBL1445650	US 20110189260	328.4	C17H16N2O3S	4.21743	0.941567	14.1952	6.45141	5.63666	6.32214	-0.482047	14.2599	6.70001	6.02431	>25	>25	>25	> 25		>25	>25	>25	> 25		Static	IC50 too high, not further tested
PandemicResponseBox - Plate E	D05	ED05	MMV688991	10 mM	ANTIVIRALS		None	Nitazoxanide	S1C(=NC=C1[N](=O)=O)NC(=O)C2=C(OC(=O)C)C=CC=C2	CHEMBL1401		307.3	C12 H9 N3 O5 S	76.12	57.8049	70.082	68.0023	7.62035	90.0281	88.1707	131.227	103.142	19.8738
PandemicResponseBox - Plate E	D06	ED06	MMV1580490	10 mM	ANTIVIRALS		None	MSX 122	N1=C(N=CC=C1)NCC3=CC=C(CNC2=NC=CC=N2)C=C3	CHEMBL3545330	Bioorganic & Medicinal Chemistry Letters (2015), 25(21), 4950-4955.	292.3	C16 H16 N6	67.329	32.6041	98.845	66.2593	27.0533	53.1975	76.6673	83.1408	71.0019	12.864
PandemicResponseBox - Plate E	D07	ED07	MMV1593514	10 mM	ANTIVIRALS		None	Namodenoson	IC1=CC(=CC=C1)CNC2=NC(=NC3=C2N=C[N]3[C@@H]4OC(C(=O)NC)[C@H]([C@H]4O)O)Cl	CHEMBL431733		544.7	C18 H18 Cl I N6 O4	74.5455	99.2892	68.8897	80.9081	13.2009	85.8064	83.7227	115.054	94.8611	14.304
PandemicResponseBox - Plate E	D08	ED08	MMV1580500	10 mM	ANTIVIRALS		None	1-Hydroxy-10-methylacridone	O=[C]2C1=C(O)C=CC=C1[N](C)C3=C2C=CC=C3	CHEMBL1288799	Antiviral Research (1999), 43(3), 189-199,JP 11116480 A	225.2	C14 H11 N O2	66.8041	57.1587	51.7511	58.5713	6.22601	63.0966	67.7714	64.2238	65.0306	1.9919
PandemicResponseBox - Plate E	D09	ED09	MMV1782214	10 mM	ANTIVIRALS		None		CN(C[C@@](C)(CCN1CCC(CC1)N(CC=C)C(=O)OCC2=CC=C(C=C2)[N](=O)=O)C3=CC=CC=C3)[S](=O)(=O)C4=CC=CC=C4	CHEMBL93139		634.8	C34 H42 N4 O6 S	55.9138	76.9316	53.3905	62.0786	10.553	79.6922	66.6977	61.9134	69.4344	7.51173
PandemicResponseBox - Plate E	D10	ED10	MMV1782352	10 mM	ANTIVIRALS		None	FK-788	OC(=O)COc1cccc2C[C@@](O)(COC(=O)N(c3ccccc3)c4ccccc4)CCc12	CHEMBL196779	WO 2011146817	447.5	C26 H25 N O6	91.0778	97.6092	77.6826	88.7898	8.29431	92.5029	96.2997	79.5307	89.4444	7.17941
PandemicResponseBox - Plate E	D11	ED11	MMV1634361	2 mM	ANTIFUNGALS		None	Cispentacin	O=C(O)[C@H]1[C@@H](N)CCC1	CHEMBL1191824		129.2	C6 H11 N O2	90.9466	119.708	79.1729	96.6093	17.026	98.3259	98.6004	79.3863	92.1042	8.99362
PandemicResponseBox - Plate E	E02	EE02	MMV1782103	10 mM	ANTIVIRALS		None		O=[C]1[NH]C(=NC2=C1N=C[N]2CCOC)NC3=CC=CC=C3	CHEMBL154209		285.3	C14 H15 N5 O2	87.4039	60.3896	77.5335	75.109	11.161	90.0281	97.6802	72.5993	86.7692	10.4953
PandemicResponseBox - Plate E	E03	EE03	MMV1557856	10 mM	ANTIVIRALS		None	Birinapant	FC6=CC1=C(C(=C([NH]1)C2=C(C3=C([NH]2)C=C(F)C=C3)C[C@H]4N(C(=O)[C@@H](NC(=O)[C@@H](NC)C)CC)C[C@H](C4)O)C[C@H]5N(C(=O)[C@@H](NC(=O)[C@@H](NC)C)CC)C[C@H](C5)O)C=C6	CHEMBL3039522		806.9	C42 H56 F2 N8 O6	72.5773	66.5928	67.1013	68.7572	2.70923	88.1356	92.4653	69.7112	83.4374	9.8655
PandemicResponseBox - Plate E	E04	EE04	MMV218827	10 mM	ANTIVIRALS		None		[S](=O)(=O)(NC1=CC(=C(C2=CC=CC=C12)O)SCC(=O)O)C3=CC=CC4=CC=CN=C34	CHEMBL3185602		440.5	C21H16N2O5S2	82.418	84.6857	102.273	89.7921	8.87354	90.9015	95.2261	88.1949	91.4409	2.89568
PandemicResponseBox - Plate E	E05	EE05	MMV1580502	10 mM	ANTIVIRALS		None	Plerixafor	N1(CCNCCCNCCNCCC1)CC3=CC=C(CN2CCNCCCNCCNCCC2)C=C3	CHEMBL18442	Antimicrob. Agents Chemother. (2009) 53:2940-2948	502.8	C28 H54 N8	86.8791	83.6518	80.2161	83.5823	2.7206	89.009	97.3734	86.8953	91.0926	4.52426
PandemicResponseBox - Plate E	E06	EE06	MMV1782113	10 mM	ANTIVIRALS		None		ClC3=CC1=C(NC(=O)N(C1(C2CC2)CCC)C)C=C3	NA	EP 530994 A1, WO 9304047 A1	278.8	C15 H19 Cl N2 O	52.896	56.3833	58.9046	56.0613	2.46356	67.4639	76.8207	61.1913	68.492	6.42193
PandemicResponseBox - Plate E	E07	EE07	MMV1581036	10 mM	ANTIVIRALS	1	Free Base/Acid	Terameprocol	O(C1=C(OC)C=CC(=C1)C[C@@H]([C@@H](CC2=CC(=C(OC)C=C2)OC)C)C)C	CHEMBL90983		358.5	C22 H30 O4	50.7966	58.7095	48.3234	52.6098	4.42972	72.1223	71.4524	61.9134	68.496	4.66268
PandemicResponseBox - Plate E	E08	EE08	MMV1580498	10 mM	ANTIVIRALS		None	Pradigastat	FC(F)(F)C4=NC=C(NC3=CN=C(C2=CC=C([C@H]1CC[C@H](CC(=O)O)CC1)C=C2)C=C3)C=C4	CHEMBL2364624	WO-2007126957	455.5	C25 H24 F3 N3 O2	82.2868	88.5627	70.8271	80.5589	7.34289	72.4134	58.8754	85.1625	72.1504	10.7333
PandemicResponseBox - Plate E	E09	EE09	MMV1782211	10 mM	ANTIVIRALS		None	TTP 8307	C[C@@H](NC(=O)c1cccc(c1)c2c[nH]c(n2)c3cc4ccccc4cn3)c5ccc(F)cc5	CHEMBL1163676		436.5	C27 H21 F N4 O	78.4817	73.313	58.3085	70.0344	8.55577	80.8568	86.0234	64.2238	77.0347	9.30096
PandemicResponseBox - Plate E	E10	EE10	MMV1782350	10 mM	ANTIVIRALS		None		CC(C)Oc1ccc(cc1)n2cnc3cc(\C=C/c4ccc(cc4)C(C)(C)O)ccc23	NA	WO 2013123215	412.5	C27 H28 N2 O2	57.7507	56.3833	52.3472	55.4937	2.29388	60.0395	63.0166	59.4585	60.8382	1.55853
PandemicResponseBox - Plate E	E11	EE11	MMV002350	2 mM	ANTIFUNGALS	1	Hydrochloric acid	Lomefloxacin	FC2=C(N1CC(NCC1)C)C(=CC3=C2[N](C=C(C(=O)O)[C]3=O)CC)F	CHEMBL561		387.9	C17H19F2N3O3	92.7835	92.1813	82.1535	89.0394	4.87529	97.8892	93.8457	82.2744	91.3364	6.61704
PandemicResponseBox - Plate E	F02	EF02	MMV1782098	10 mM	ANTIVIRALS		None		O[C@H]1[C@H](O)[C@H](N(CCCC)C[C@@H]1O)CO	CHEMBL1029		219.3	C10 H21 N O4	94.358	27.4347	82.1535	67.9821	29.101	96.4334	110.717	79.8195	95.6567	12.6259
PandemicResponseBox - Plate E	F03	EF03	MMV1580796	10 mM	ANTIVIRALS		None	Rubitecan	O=[N](=O)C1=CC=CC2=NC3=C(C=C12)C[N]4[C](=O)C5=C(C=C34)[C@](O)(C(=O)OC5)CC	CHEMBL77305	Anticancer Research (2003), 23(5A), 3623-3638	393.3	C20 H15 N3 O6	97.1134	84.6857	78.5768	86.7919	7.71272	95.2688	102.435	81.6968	93.1335	8.59989
PandemicResponseBox - Plate E	F04	EF04	MMV1782111	10 mM	ANTIVIRALS		None		CC(C)C(=O)N[C@@H]1[C@H](C=C(O[C@H]1[C@H](O)[C@H](O)CO)C(O)=O)N=[N+]=[N-]	CHEMBL514002		344.3	C13 H20 N4 O7	71.0028	27.4347	74.4039	57.6138	21.385	71.1033	132.957	82.2744	95.4449	26.9144
PandemicResponseBox - Plate E	F05	EF05	MMV637855	10 mM	ANTIVIRALS	1	Hydrochloric acid	Rimantadine	NC(C12CC3CC(C1)CC(C2)C3)C	CHEMBL959		215.8	C12H21N	60.1125	57.9341	63.9717	60.6727	2.49647	78.5276	82.6491	96.8592	86.012	7.85254
PandemicResponseBox - Plate E	F06	EF06	MMV1634393	10 mM	ANTIVIRALS		None		FC(F)(F)C1=CC=C[N]([C]1=O)CC(NC2CC3=C(C2)C=CC=C3)C4=CC=C(C(C)(C)C)C=C4	CHEMBL1650597		454.5	C27 H29 F3 N2 O	63.6551	74.2177	62.1833	66.6854	5.35993	51.305	64.5504	71.7329	62.5294	8.4612
PandemicResponseBox - Plate E	F07	EF07	MMV1581030	10 mM	ANTIVIRALS	1	Free Base/Acid		ClC3=CC=C(C2(C(=O)N(C1=CC=CC=C1)C)CCC2)C=C3	CHEMBL1083323		299.8	C18 H18 Cl N O	16.0262	1.45851	9.57526	9.02	5.9602	61.0585	107.343	23.213	63.8715	34.4035
PandemicResponseBox - Plate E	F08	EF08	MMV1580488	10 mM	ANTIVIRALS		None	ML 324	O=C(NCCCN(C)C)C3=CC=C(C2=CC1=CC=CN=C1C(=C2)O)C=C3	CHEMBL1398529	WO-2012012627	349.4	C21 H23 N3 O2	10.5155	5.72325	12.2578	9.49885	2.76288	71.9767	76.2072	14.8375	54.3405	27.9861
PandemicResponseBox - Plate E	F09	EF09	MMV1782210	10 mM	ANTIVIRALS		None	Cyclopropavir	NC1=Nc2c(ncn2\C=C/3\CC3(CO)CO)C(=O)N1	CHEMBL265948		263.3	C11 H13 N5 O3	89.8969	79.7748	75.5961	81.7559	6.00399	101.529	99.9808	83.2852	94.9315	8.2594
PandemicResponseBox - Plate E	F10	EF10	MMV1782386	10 mM	ANTIVIRALS		None		CN(O)C(=O)c1cc2c(CN3CCC[C@H]3C(=O)N)cn(Cc4ccc(F)cc4)c2cn1	CHEMBL1289313	WO 2006027694,Bioorganic & Medicinal Chemistry Letters (2010), 20(24), 7429-7434	425.4	C22 H24 F N5 O3	87.4039	91.4059	79.3219	86.0439	5.02613	94.9776	96.1464	84.0072	91.7104	5.46784
PandemicResponseBox - Plate E	F11	EF11	MMV1580483	2 mM	ANTIVIRALS		None	AZD-0156	O=[C]1[N](C2=C([N]1C)C=NC3=CC=C(C=C23)C4=CN=C(OCCCN(C)C)C=C4)C5CCOCC5	CHEMBL3960662		461.6	C26 H31 N5 O3	86.6167	82.101	79.4709	82.7295	2.9509	93.2307	97.0666	112.31	100.869	8.24031
PandemicResponseBox - Plate E	G02	EG02	MMV1634397	10 mM	ANTIVIRALS		None		O=C(NCC1=CC=C(OC)C=C1)C4CCN([C@@H](C2=CC=CC3=CC=CC=C23)C)CC4	CHEMBL1172891		402.5	C26 H30 N2 O2	3.82381	-0.867719	9.42623	4.12744	4.20797	62.3687	66.8511	7.76173	45.6605	26.8609
PandemicResponseBox - Plate E	G03	EG03	MMV1580505	10 mM	ANTIVIRALS		None		O=C(N4CCN(C3=CC=C(NC(=O)C2=CC1=C(OCO1)C=C2)C=C3)CC4)C5=CC=CC=C5	CHEMBL1469003	US 20090163545	429.5	C25 H23 N3 O4	101.968	96.8337	91.3934	96.7318	4.3177	103.275	108.723	101.191	104.397	3.17553
PandemicResponseBox - Plate E	G04	EG04	MMV1782097	10 mM	ANTIVIRALS		None		FC3=CC=C(CNC(=O)C1=C(O)C2=C([NH][C]1=O)C=CC=N2)C=C3	CHEMBL1917872		313.3	C16 H12 F N3 O3	86.6167	79.1286	82.7496	82.8316	3.05755	97.7436	100.441	88.1949	95.4598	5.25375
PandemicResponseBox - Plate E	G05	EG05	MMV690467	10 mM	ANTIVIRALS		None	Pleconaril	FC(F)(F)C1=NC(=NO1)C3=CC(=C(OCCCC2=CC(=NO2)C)C(=C3)C)C	CHEMBL29609		381.3	C18 H18 F3 N3 O3	70.8716	102.908	64.2697	79.3497	16.8747	152.48	84.4896	108.412	115.127	28.1602
PandemicResponseBox - Plate E	G06	EG06	MMV1634392	10 mM	ANTIVIRALS		None		S1C(=NC(=C1C(=O)OC)C)C2=CC=C(CCCC)C=C2	CHEMBL1797833		289.4	C16 H19 N O2 S	48.8285	54.8325	92.2876	65.3162	19.2286	84.6418	81.8822	65.0903	77.2047	8.64
PandemicResponseBox - Plate E	G07	EG07	MMV247764	10 mM	ANTIVIRALS		None		BrC3=CC=C(C2=NC1=CC=C(C=C1C(=C2)C(=O)O)Cl)C=C3	CHEMBL153238	ACS Med. Chem. Lett., 2013, 4 (6), pp 517-521	362.6	C16H9BrClNO2	60.8997	52.377	49.8137	54.3635	4.73881	82.6037	78.8146	58.8809	73.4331	10.4056
PandemicResponseBox - Plate E	G08	EG08	MMV1580486	10 mM	ANTIVIRALS		None	Pritelivir	[S](=O)(=O)(N)C1=C(N=C(S1)N(C(=O)CC3=CC=C(C2=NC=CC=C2)C=C3)C)C	NA	Antiviral Chemistry & Chemotherapy (2007), 18(1), 35-48; WO 2006103011	402.5	C18 H18 N4 O3 S2	93.3083	93.6029	63.6736	83.5283	14.0399	101.674	96.4531	49.639	82.5887	23.3963
PandemicResponseBox - Plate E	G09	EG09	MMV1782208	10 mM	ANTIVIRALS		None		CN1C(=O)C(C(=O)N(c2ccccc2)c3cc(ccc13)C(F)(F)F)c4ccccc4	CHEMBL1642544		410.4	C23 H17 F3 N2 O2	94.2268	97.8676	78.1297	90.0747	8.5762	119.725	99.0606	80.2527	99.6796	16.1206
PandemicResponseBox - Plate E	G10	EG10	MMV1782412	10 mM	ANTIVIRALS		None		NC(=O)C([C@H]1CCCN(CCc2ccc3OCCc3c2)C1)(c4ccccc4)c5ccccc5	CHEMBL522951		440.6	C29 H32 N2 O2	67.0665	68.0144	70.9762	68.6857	1.66518	129.916	101.054	70.722	100.564	24.1682
PandemicResponseBox - Plate E	G11	EG11	MMV1782209	2 mM	ANTIVIRALS		None		COc1ccc(cc1NC(=O)C(=O)c2ccc(OCCN3CCOCC3)c4ccccc24)C(C)(C)C	CHEMBL1209840	US 20110117055	490.6	C29 H34 N2 O5	102.099	85.978	85.7303	91.2692	7.65873	102.256	99.5207	87.1841	96.3204	6.55617
PandemicResponseBox - Plate E	H02	EH02	MMV1633963	10 mM	ANTIVIRALS		None		ClC1=CC(=CC(=C1)OC2=CC(=CC=C2)\C=C\C=C\C(=O)O)Cl	CHEMBL106454		335.2	C17 H12 Cl2 O3	7.49766	5.33555	9.42623	7.41981	1.67092	58.7293	58.5687	17.4368	44.9116	19.4277
PandemicResponseBox - Plate E	H03	EH03	MMV687798	10 mM	ANTIVIRALS		None	Levofloxacin	FC3=C(N1CCN(C)CC1)C4=C2[N](C=C([C](C2=C3)=O)C(=O)O)[C@H](CO4)C	CHEMBL33	Antimicrobial Agents and Chemotherapy (2012), 56(8), 4052-406	361.4	C18H20FN3O4	97.3758	91.1474	85.7303	91.4178	4.75813	100.801	104.889	82.852	96.1805	9.57135
PandemicResponseBox - Plate E	H04	EH04	MMV1634398	10 mM	ANTIVIRALS		None		O=C(N\N=C\C1=CC(=C(OCC)C=C1)OCC)C3C(C2=CC=C(C(C)(C)C)C=C2)C3	CHEMBL3125915		408.5	C25 H32 N2 O3	88.4536	87.6581	67.1013	81.071	9.88339	88.2812	97.5268	72.0217	85.9432	10.5428
PandemicResponseBox - Plate E	H05	EH05	MMV1580493	10 mM	ANTIVIRALS		None	Verdinexor	FC(F)(F)C1=CC(=CC(=C1)C(F)(F)F)C3=N[N](\C=C/C(=O)NNC2=NC=CC=C2)C=N3	CHEMBL3545187	PLoS One (2016), 11(11), e0167221/1-e0167221/14	442.3	C18 H12 F6 N6 O	119.419	80.0332	32.377	77.2764	35.5881	79.6922	83.8761	40.2527	67.9403	19.6525
PandemicResponseBox - Plate E	H06	EH06	MMV1634389	10 mM	ANTIVIRALS		None		FC(F)(F)C2=NC(=C1[NH][C]([N](C1=C2)CC3=CC=CC=C3)=O)N	CHEMBL1760434	Bioorganic & Medicinal Chemistry Letters (2011), 21(19), 5939-5943.	308.3	C14 H11 F3 N4 O	36.1012	67.1098	81.5574	61.5895	18.9635	74.4515	96.7599	79.3863	83.5326	9.56764
PandemicResponseBox - Plate E	H07	EH07	MMV019724	10 mM	ANTIVIRALS		None		S1C(=NC2=C1C=CC=C2)NC(C4=C(O)C3=NC=CC=C3C=C4)C5=CC=C(OC(F)F)C=C5	CHEMBL548113	WO 2016057518	449.5	C24H17F2N3O2S	15.6326	13.4773	20.9016	16.6705	3.11855	14.4744	1.51187	11.6606	9.21563	5.56718	2.68	2.92	9	4.86667	2.92435	14	19.2	21.44	18.2133	3.11647	Static	4	2	4	2	2	8	8	>16	16	>16	4	4.55826	13.3	0.6053	no
PandemicResponseBox - Plate E	H08	EH08	MMV1782222	10 mM	ANTIVIRALS		None		CN1c2ccc(Cl)cc2N(C(=O)c3cn(Cc4ccc(CN5CCOCC5)cc4)nc13)c6ccccc6	CHEMBL1642530		514	C29 H28 Cl N5 O2	52.1087	70.4699	58.1595	60.246	7.63973	58.8749	64.8572	59.6029	61.1117	2.6651
PandemicResponseBox - Plate E	H09	EH09	MMV1006203	10 mM	ANTIVIRALS		None	1,1-dioxide 1-Thioflavone	O=C1C=C(c2ccccc2)S(=O)(=O)c3ccccc13	CHEMBL122199		270.3	C15H10O3S	63.2615	4.0432	10.9165	26.0737	26.445	59.6028	125.748	9.78339	65.0449	47.4987
PandemicResponseBox - Plate E	H10	EH10	MMV1613563	2 mM	ANTIBACTERIALS		None	Iclaprim	COc1cc(Cc2cnc(N)nc2N)c3C=CC(Oc3c1OC)C4CC4	CHEMBL134561		354.4	C19 H22 N4 O3	93.5708	93.2152	87.6677	91.4845	2.70284	106.041	106.729	86.8953	99.8887	9.19203
PandemicResponseBox - Plate E	H11	EH11	MMV003069	2 mM	ANTIBACTERIALS	1	Hydrochloric acid	Tomatidine	C[C@H]1CC[C@]2(NC1)O[C@H]3C[C@H]4[C@@H]5CC[C@H]6C[C@@H](O)CC[C@]6(C)[C@H]5CC[C@]4(C)[C@H]3[C@@H]2C	CHEMBL2165711		452.3	C27H45NO2	80.1874	92.8275	84.2399	85.7516	5.26982	98.3259	98.7538	91.083	96.0542	3.51951
			AF: Antifungal
			AV:Antiviral
			AB:Antibacterial
